# Supplementary material for: Using hypergraphs to quantify importance of sets of diseases by healthcare resource utilisation: A retrospective cohort study
Source: PLoS One. 2023 Dec 15;18(12):e0295300. doi: 10.1371/journal.pone.0295300 (PMC10723667; doi:10.1371/journal.pone.0295300)
Supplement: S1 File — The one hundred most central sets of diseases based on prevalence weighting. (CSV) [file pone.0295300.s001.csv]

Disease	0.0	0.025	0.975	rank	n_diseases
('ALL_DIAB', 'ALL_HYPERTENSION')	192.97932095041884	175.58876516735427	222.52915054763514	0	2
('RENAL_DISEASE', 'ALL_HYPERTENSION')	181.10025861553643	165.0642731755981	206.65161789887716	1	2
('ARRYTHMIA', 'ALL_HYPERTENSION')	174.0352535558273	159.21554576612527	198.1169420228416	2	2
('CPD', 'ALL_HYPERTENSION')	164.3407814977706	148.77676565114274	190.3849458368714	3	2
('CHF', 'ALL_HYPERTENSION')	163.1539186894728	150.10190388723285	184.19726094103032	4	2
('OBESITY', 'ALL_HYPERTENSION')	161.10071191099644	145.27584905225524	186.75111542389664	5	2
('OND', 'ALL_HYPERTENSION')	157.7225127130454	143.61807278654436	181.03681500042916	6	2
('PVD', 'ALL_HYPERTENSION')	156.2407799948522	145.92729487632846	173.13310836575528	7	2
('VALVULAR_DISEASE', 'ALL_HYPERTENSION')	154.06653888737313	143.48768051399074	170.44947273576378	8	2
('FED', 'ALL_HYPERTENSION')	152.63713275137695	140.51530311689345	172.73507605897709	9	2
('DEPRESSION', 'ALL_HYPERTENSION')	152.12818475692598	135.58717308144827	178.2363591533257	10	2
('PARALYSIS', 'ALL_HYPERTENSION')	144.2183043494789	133.4232972406552	161.06807264427744	11	2
('DEF_ANAEMIA', 'ALL_HYPERTENSION')	143.3506053398716	130.68000224054737	163.31245583734895	12	2
('ALL_CANCER', 'ALL_HYPERTENSION')	143.02851971373715	135.25431526321344	156.3044574370728	13	2
('ARRYTHMIA', 'CHF', 'ALL_HYPERTENSION')	142.4291940439038	129.21190272081668	163.5471343989869	14	3
('RA', 'ALL_HYPERTENSION')	140.23611498469742	128.61964898379293	158.98212421548425	15	2
('PCD', 'ALL_HYPERTENSION')	137.736701633001	127.49135435692102	155.30484363251367	16	2
('HYPOTHYROIDISM', 'ALL_HYPERTENSION')	136.15744677561395	126.92007457705638	150.82418043241955	17	2
('PEP_ULCER', 'ALL_HYPERTENSION')	134.86754043650345	124.09703963984701	152.00914051188266	18	2
('OBESITY', 'ALL_DIAB', 'ALL_HYPERTENSION')	131.38831373410153	116.80220441698742	155.5103458845525	19	3
('LIVER_DISEASE', 'ALL_HYPERTENSION')	131.33779218343392	120.94012221845344	148.13504731606596	20	2
('WEIGHT_LOSS', 'ALL_HYPERTENSION')	130.3922278639654	119.1054038038502	148.5133411065022	21	2
('COAGULOPATHY', 'ALL_HYPERTENSION')	130.2334066000048	120.21648844492951	145.58850983948872	22	2
('RENAL_DISEASE', 'ALL_DIAB', 'ALL_HYPERTENSION')	130.17167697821347	116.36395819190196	151.855614201717	23	3
('OND', 'PARALYSIS', 'ALL_HYPERTENSION')	127.64544440226506	116.10766788294517	147.02839966019758	24	3
('ARRYTHMIA', 'VALVULAR_DISEASE', 'ALL_HYPERTENSION')	127.32336331815189	116.73530732110083	143.45642816515277	25	3
('LYMPHOMA', 'ALL_HYPERTENSION')	124.44107560371226	114.76919247741915	140.56014197954607	26	2
('BL_ANAEMIA', 'ALL_HYPERTENSION')	123.14344478427024	113.40497685876741	138.48278517108577	27	2
('CHF', 'RENAL_DISEASE', 'ALL_HYPERTENSION')	122.72587004802389	111.02483548902289	141.17698597213376	28	3
('CHF', 'ALL_DIAB', 'ALL_HYPERTENSION')	122.34360432543012	110.0751858001299	142.1323889799996	29	3
('ARRYTHMIA', 'ALL_DIAB', 'ALL_HYPERTENSION')	120.14930779864035	107.87846927665258	140.0509648831087	30	3
('PVD', 'ALL_DIAB', 'ALL_HYPERTENSION')	117.11795044306069	106.51236978192196	134.72936847136316	31	3
('FED', 'RENAL_DISEASE', 'ALL_HYPERTENSION')	113.02261539613373	101.99767040995738	130.07257034963936	32	3
('CPD', 'ALL_DIAB', 'ALL_HYPERTENSION')	112.4076410655385	100.05554436610772	132.47576396695226	33	3
('ARRYTHMIA', 'RENAL_DISEASE', 'ALL_HYPERTENSION')	110.80648252612191	100.06285380962049	128.2213660012205	34	3
('FED', 'ALL_DIAB', 'ALL_HYPERTENSION')	110.42757116526661	99.41620916931194	128.34107178551014	35	3
('OND', 'ALL_DIAB', 'ALL_HYPERTENSION')	110.34928608344416	98.7053904034114	130.2011085180726	36	3
('PSYCHOSES', 'ALL_HYPERTENSION')	109.56063327626981	100.64424891007724	123.19535565200452	37	2
('CPD', 'CHF', 'ALL_HYPERTENSION')	108.77172522122264	97.50140411421435	126.80746486338944	38	3
('VALVULAR_DISEASE', 'ALL_DIAB', 'ALL_HYPERTENSION')	108.66422265527524	99.04241122535328	124.67490004218438	39	3
('ARRYTHMIA', 'CHF', 'RENAL_DISEASE', 'ALL_HYPERTENSION')	107.19995717037749	95.87052861941513	125.40505598903123	40	4
('RENAL_DISEASE', 'VALVULAR_DISEASE', 'ALL_HYPERTENSION')	106.6802080363398	97.52837314475039	120.79128001651998	41	3
('PARALYSIS', 'ALL_DIAB', 'ALL_HYPERTENSION')	106.03617485612367	94.8049685765665	123.30803111124001	42	3
('PVD', 'RENAL_DISEASE', 'ALL_HYPERTENSION')	105.79689795676799	96.75660327850326	119.8726851171296	43	3
('LIVER_DISEASE', 'ALL_DIAB', 'ALL_HYPERTENSION')	105.45104350777164	94.94407632699122	122.98300998436852	44	3
('DEF_ANAEMIA', 'ALL_DIAB', 'ALL_HYPERTENSION')	105.05974835249492	94.52584521205148	122.71111616583326	45	3
('DEPRESSION', 'ALL_DIAB', 'ALL_HYPERTENSION')	104.60298984777326	92.22510866731426	124.96541634721817	46	3
('ARRYTHMIA', 'CHF', 'ALL_DIAB', 'ALL_HYPERTENSION')	103.67019434532786	91.95065627893733	121.3958100883093	47	4
('ARRYTHMIA', 'PVD', 'ALL_HYPERTENSION')	103.47899641858363	94.81986907066089	117.42000771004385	48	3
('ARRYTHMIA', 'FED', 'ALL_HYPERTENSION')	102.66440599076486	93.04009244532361	118.3540149961209	49	3
('OND', 'RENAL_DISEASE', 'ALL_HYPERTENSION')	100.96589073897135	90.38461550211785	117.27078774447989	50	3
('DRUG_ABUSE', 'ALL_HYPERTENSION')	100.95415447234376	93.6933497328922	112.32431273188394	51	2
('ARRYTHMIA', 'PCD', 'ALL_HYPERTENSION')	100.83376147260395	91.7933759821095	115.32530785602677	52	3
('PCD', 'ALL_DIAB', 'ALL_HYPERTENSION')	100.56119099497828	90.2077432998097	117.8534234480424	53	3
('ARRYTHMIA', 'CPD', 'ALL_HYPERTENSION')	100.38650220166164	89.90165595498648	117.50838533498793	54	3
('CPD', 'PVD', 'ALL_HYPERTENSION')	100.09149956631455	91.04287420712734	115.40827964513923	55	3
('CPD', 'RENAL_DISEASE', 'ALL_HYPERTENSION')	100.01786170847545	88.88016486406326	117.53013313306576	56	3
('CHF', 'VALVULAR_DISEASE', 'ALL_HYPERTENSION')	99.81611739409377	91.85071603812	111.64236478413792	57	3
('ARRYTHMIA', 'OND', 'ALL_HYPERTENSION')	99.45621908602645	89.47677466760376	115.58090000986387	58	3
('RA', 'ALL_DIAB', 'ALL_HYPERTENSION')	98.70462143388023	88.86183068026011	115.27120432522429	59	3
('HYPOTHYROIDISM', 'ALL_DIAB', 'ALL_HYPERTENSION')	98.00492004686	89.36574351887126	112.81392515250468	60	3
('PEP_ULCER', 'ALL_DIAB', 'ALL_HYPERTENSION')	97.45286797751587	87.94717775448687	114.11988207869587	61	3
('DEPRESSION', 'OBESITY', 'ALL_HYPERTENSION')	97.05417828515232	84.57928968630296	116.89259378694874	62	3
('ALL_CANCER', 'ALL_DIAB', 'ALL_HYPERTENSION')	97.00363232129291	89.29357176677843	109.73160947681149	63	3
('DEF_ANAEMIA', 'RENAL_DISEASE', 'ALL_HYPERTENSION')	96.80493477614529	86.74727526461348	112.5915557277349	64	3
('CPD', 'PCD', 'ALL_HYPERTENSION')	95.22355866635866	85.38105583739858	111.38166898391526	65	3
('COAGULOPATHY', 'ALL_DIAB', 'ALL_HYPERTENSION')	95.06042204582327	86.21095606194578	110.81459437788638	66	3
('ARRYTHMIA', 'CHF', 'VALVULAR_DISEASE', 'ALL_HYPERTENSION')	94.8849552861306	86.31197489485872	107.82480800796827	67	4
('CPD', 'FED', 'ALL_HYPERTENSION')	94.7978191689469	84.91314940523176	110.71845029548564	68	3
('PCD', 'RENAL_DISEASE', 'ALL_HYPERTENSION')	94.68499943081619	85.59998848331199	109.25984011812845	69	3
('ARRYTHMIA', 'PARALYSIS', 'ALL_HYPERTENSION')	93.89098219631438	85.22757960424065	107.66801663037941	70	3
('OND', 'PARALYSIS', 'ALL_DIAB', 'ALL_HYPERTENSION')	92.58930249068626	81.82983423955444	110.48277433727438	71	4
('CHF', 'RENAL_DISEASE', 'ALL_DIAB', 'ALL_HYPERTENSION')	92.49033294539271	81.77447786694542	108.93281859811457	72	4
('WEIGHT_LOSS', 'ALL_DIAB', 'ALL_HYPERTENSION')	92.28601126979949	82.46451686640182	107.60703346158341	73	3
('CPD', 'VALVULAR_DISEASE', 'ALL_HYPERTENSION')	92.23574908904921	83.46363847538554	105.94358016897172	74	3
('DEPRESSION', 'OND', 'ALL_HYPERTENSION')	92.02542836327204	80.84782446848936	109.35625617279129	75	3
('ARRYTHMIA', 'CPD', 'CHF', 'ALL_HYPERTENSION')	92.02353653303234	81.8923610606464	108.39921072619009	76	4
('CPD', 'OBESITY', 'ALL_HYPERTENSION')	91.57177782158593	80.9333172450643	109.03397740806179	77	3
('CPD', 'DEPRESSION', 'ALL_HYPERTENSION')	91.52788754541092	80.20500862871376	109.52178512544921	78	3
('DEPRESSION', 'RENAL_DISEASE', 'ALL_HYPERTENSION')	91.30886777357665	80.51719538299623	108.04354068401108	79	3
('ARRYTHMIA', 'RENAL_DISEASE', 'VALVULAR_DISEASE', 'ALL_HYPERTENSION')	91.07831589074672	82.03769266615177	104.80309958379492	80	4
('DEPRESSION', 'PARALYSIS', 'ALL_HYPERTENSION')	90.62740438125041	79.70944636435871	107.02947918352476	81	3
('PARALYSIS', 'RENAL_DISEASE', 'ALL_HYPERTENSION')	90.40706002398304	81.88195806733778	102.51517758843048	82	3
('BL_ANAEMIA', 'DEF_ANAEMIA', 'ALL_HYPERTENSION')	89.78208620156308	80.87821874048565	102.27140381537473	83	3
('RENAL_DISEASE', 'RA', 'ALL_HYPERTENSION')	89.25432708518233	80.22118321833021	102.6451057679594	84	3
('OBESITY', 'RENAL_DISEASE', 'ALL_HYPERTENSION')	89.20497285674236	79.45314047849223	104.49657116810988	85	3
('CPD', 'OND', 'ALL_HYPERTENSION')	88.64358592780073	79.22053851863515	104.58272530993042	86	3
('ARRYTHMIA', 'VALVULAR_DISEASE', 'ALL_DIAB', 'ALL_HYPERTENSION')	88.4590072529002	79.57768826775144	103.1738074400653	87	4
('DEPRESSION', 'FED', 'ALL_HYPERTENSION')	87.10417363725011	76.87060396217282	102.63904034066425	88	3
('BL_ANAEMIA', 'ALL_DIAB', 'ALL_HYPERTENSION')	86.98983706128698	77.48048121344195	99.74528544014862	89	3
('DEPRESSION', 'PSYCHOSES', 'ALL_HYPERTENSION')	86.9845141577818	76.24921717637676	103.60466763703101	90	3
('CPD', 'PARALYSIS', 'ALL_HYPERTENSION')	86.95787608187027	78.39827639521843	100.4411147658017	91	3
('RENAL_DISEASE', 'ALL_CANCER', 'ALL_HYPERTENSION')	86.20374224994593	79.53390740186146	96.27012059874193	92	3
('ARRYTHMIA', 'DEPRESSION', 'ALL_HYPERTENSION')	85.58055913269064	75.63183017954915	101.31188274795923	93	3
('LYMPHOMA', 'ALL_DIAB', 'ALL_HYPERTENSION')	85.32912253779645	75.11201772820166	100.13054299247064	94	3
('CPD', 'DEF_ANAEMIA', 'ALL_HYPERTENSION')	85.18470434197869	75.96521381729043	99.59699505456683	95	3
('CHF', 'DEPRESSION', 'ALL_HYPERTENSION')	84.73324819528774	74.81221011325228	99.63950515797049	96	3
('ARRYTHMIA', 'OND', 'PARALYSIS', 'ALL_HYPERTENSION')	84.68401009508541	75.50599075618817	99.4646443658608	97	4
('ARRYTHMIA', 'DEF_ANAEMIA', 'ALL_HYPERTENSION')	84.62373556824974	75.74057828571884	98.07639137862674	98	3
('HYPOTHYROIDISM', 'RENAL_DISEASE', 'ALL_HYPERTENSION')	84.4776449747325	77.05168888608029	96.08723143571558	99	3
