# Supplementary material for: Using hypergraphs to quantify importance of sets of diseases by healthcare resource utilisation: A retrospective cohort study
Source: PLoS One. 2023 Dec 15;18(12):e0295300. doi: 10.1371/journal.pone.0295300 (PMC10723667; doi:10.1371/journal.pone.0295300)
Supplement: S2 File — The one hundred most central disease sets from a hypergraph weighted using the number of unplanned inpatient visits. (CSV) [file pone.0295300.s002.csv]

Disease	0.0	0.025	0.975	rank
('ARRYTHMIA', 'CPD', 'CHF', 'FED', 'PVD', 'PCD', 'RENAL_DISEASE', 'VALVULAR_DISEASE', 'ALL_HYPERTENSION')	107.39328123274245	67.64402689781771	138.63225597980158	0
('ARRYTHMIA', 'CPD', 'CHF', 'FED', 'HYPOTHYROIDISM', 'PVD', 'RENAL_DISEASE', 'ALL_DIAB', 'ALL_HYPERTENSION')	105.4221194797476	62.685284595934164	139.89864459467398	1
('ARRYTHMIA', 'CPD', 'CHF', 'FED', 'OBESITY', 'PVD', 'RENAL_DISEASE', 'VALVULAR_DISEASE', 'ALL_DIAB')	105.16580654843156	65.65034154771988	138.89378594179828	2
('ARRYTHMIA', 'CHF', 'DEF_ANAEMIA', 'FED', 'RENAL_DISEASE', 'ALL_CANCER', 'ALL_DIAB', 'ALL_HYPERTENSION')	104.65754869237921	77.82941996037741	132.38223053741032	3
('ARRYTHMIA', 'CPD', 'CHF', 'FED', 'OBESITY', 'PVD', 'VALVULAR_DISEASE', 'ALL_DIAB', 'ALL_HYPERTENSION')	103.72911831237447	65.43658747073808	139.41027540857527	4
('ARRYTHMIA', 'CPD', 'CHF', 'FED', 'OBESITY', 'RENAL_DISEASE', 'VALVULAR_DISEASE', 'ALL_CANCER', 'ALL_DIAB')	102.79460937214095	67.19116178726813	136.5739966694294	5
('ARRYTHMIA', 'CPD', 'CHF', 'DEPRESSION', 'FED', 'OBESITY', 'RENAL_DISEASE', 'VALVULAR_DISEASE')	101.63924504770561	76.59620534768204	126.5765405289704	6
('ARRYTHMIA', 'CPD', 'CHF', 'FED', 'HYPOTHYROIDISM', 'PVD', 'RENAL_DISEASE', 'ALL_DIAB')	101.62208892150998	60.157027217095965	142.3098217168539	7
('ARRYTHMIA', 'CPD', 'CHF', 'DEPRESSION', 'FED', 'OBESITY', 'RENAL_DISEASE', 'VALVULAR_DISEASE', 'ALL_DIAB')	101.55807297182251	58.95640803281522	140.78058975893617	8
('ARRYTHMIA', 'CPD', 'CHF', 'FED', 'OND', 'PCD', 'RENAL_DISEASE', 'ALL_DIAB', 'ALL_HYPERTENSION')	101.55732819917652	58.608833675048444	140.9109481577364	9
('ARRYTHMIA', 'CHF', 'DEF_ANAEMIA', 'FED', 'RENAL_DISEASE', 'VALVULAR_DISEASE', 'ALL_CANCER', 'ALL_DIAB', 'ALL_HYPERTENSION')	101.44966869995942	60.74742162456857	144.95130870085725	10
('ARRYTHMIA', 'CHF', 'DEF_ANAEMIA', 'FED', 'OND', 'RENAL_DISEASE', 'ALL_CANCER', 'ALL_DIAB', 'ALL_HYPERTENSION')	101.33520032210696	50.65892750715397	141.32087046352157	11
('ARRYTHMIA', 'CPD', 'CHF', 'FED', 'PVD', 'PCD', 'RENAL_DISEASE', 'VALVULAR_DISEASE')	100.49274110099468	62.97505513933656	130.50440674274495	12
('ARRYTHMIA', 'CPD', 'CHF', 'FED', 'OBESITY', 'PVD', 'RENAL_DISEASE', 'VALVULAR_DISEASE', 'ALL_DIAB', 'ALL_HYPERTENSION')	100.01203335841079	50.76421044784918	137.71883245081494	13
('ARRYTHMIA', 'CPD', 'CHF', 'FED', 'OBESITY', 'PVD', 'RENAL_DISEASE', 'VALVULAR_DISEASE')	99.87147240126164	73.94679353297572	127.55598936343537	14
('ARRYTHMIA', 'CPD', 'CHF', 'FED', 'PVD', 'PCD', 'RENAL_DISEASE', 'ALL_HYPERTENSION')	99.75248164563682	64.3300823607743	127.26067366905689	15
('ARRYTHMIA', 'CHF', 'DEF_ANAEMIA', 'FED', 'RENAL_DISEASE', 'WEIGHT_LOSS', 'ALL_CANCER', 'ALL_DIAB', 'ALL_HYPERTENSION')	99.60621491798787	47.76336006620805	144.64391239934002	16
('ARRYTHMIA', 'CPD', 'CHF', 'FED', 'OBESITY', 'PVD', 'VALVULAR_DISEASE', 'ALL_DIAB')	99.30911770727882	67.36589164888522	129.10885770939475	18
('ARRYTHMIA', 'CPD', 'CHF', 'DEPRESSION', 'OBESITY', 'OND', 'PVD', 'ALL_HYPERTENSION')	99.2642075222172	58.8005509302246	134.51670611037738	19
('ARRYTHMIA', 'CPD', 'CHF', 'FED', 'HYPOTHYROIDISM', 'OBESITY', 'RENAL_DISEASE', 'VALVULAR_DISEASE', 'ALL_DIAB')	98.69005477000773	51.08870851277145	136.71413827212498	20
('ARRYTHMIA', 'CPD', 'CHF', 'FED', 'OBESITY', 'RENAL_DISEASE', 'ALL_CANCER', 'ALL_DIAB')	98.42116810468616	67.4411595849358	120.96763917314499	21
('ARRYTHMIA', 'CHF', 'DEF_ANAEMIA', 'DEPRESSION', 'RENAL_DISEASE', 'VALVULAR_DISEASE', 'ALL_DIAB', 'ALL_HYPERTENSION')	98.30832378905765	73.63024072051476	127.34480149001512	22
('ARRYTHMIA', 'CPD', 'CHF', 'FED', 'OBESITY', 'RENAL_DISEASE', 'VALVULAR_DISEASE', 'ALL_DIAB')	98.10664822133862	79.03730854271188	113.52242314496031	23
('ARRYTHMIA', 'CPD', 'CHF', 'DEPRESSION', 'OBESITY', 'RENAL_DISEASE', 'VALVULAR_DISEASE', 'ALL_CANCER', 'ALL_DIAB')	98.01181931263986	62.74193370314578	131.97765610058713	24
('ARRYTHMIA', 'CHF', 'DEPRESSION', 'FED', 'OND', 'PVD', 'RENAL_DISEASE', 'ALL_DIAB', 'ALL_HYPERTENSION')	97.95746884742935	64.67861431130912	132.98052072917812	25
('CPD', 'CHF', 'DEPRESSION', 'FED', 'OBESITY', 'RENAL_DISEASE', 'VALVULAR_DISEASE', 'ALL_DIAB')	97.76646002469779	62.114922999458386	131.90380793154492	26
('ARRYTHMIA', 'CPD', 'CHF', 'FED', 'HYPOTHYROIDISM', 'PVD', 'RENAL_DISEASE', 'VALVULAR_DISEASE')	97.76202456268038	68.31621677925197	124.74495800021893	27
('ARRYTHMIA', 'CPD', 'FED', 'PVD', 'PCD', 'RENAL_DISEASE', 'VALVULAR_DISEASE', 'ALL_HYPERTENSION')	97.54866733009344	58.361528552291034	130.51260297578506	28
('ARRYTHMIA', 'CPD', 'CHF', 'DEPRESSION', 'FED', 'PCD', 'ALL_DIAB', 'ALL_HYPERTENSION')	97.53748687805657	68.55106326192954	128.06435812574938	29
('ARRYTHMIA', 'CPD', 'CHF', 'DEF_ANAEMIA', 'DEPRESSION', 'FED', 'PCD', 'RENAL_DISEASE', 'VALVULAR_DISEASE')	97.11922860145783	56.44212239851282	136.48352532452998	30
('ARRYTHMIA', 'CPD', 'CHF', 'OBESITY', 'PVD', 'RENAL_DISEASE', 'VALVULAR_DISEASE', 'ALL_DIAB', 'ALL_HYPERTENSION')	97.00756988649623	66.78700958213332	125.0588770028798	31
('ARRYTHMIA', 'CPD', 'CHF', 'DEF_ANAEMIA', 'FED', 'OBESITY', 'PCD', 'RENAL_DISEASE', 'VALVULAR_DISEASE')	96.92510826752094	62.095231141020264	133.048610150854	32
('ARRYTHMIA', 'CHF', 'DEF_ANAEMIA', 'DEPRESSION', 'OND', 'PVD', 'RENAL_DISEASE', 'VALVULAR_DISEASE', 'ALL_DIAB')	96.67896550306607	45.437348698470984	132.8558892936478	33
('ARRYTHMIA', 'CHF', 'DEF_ANAEMIA', 'FED', 'RENAL_DISEASE', 'VALVULAR_DISEASE', 'ALL_CANCER', 'ALL_DIAB')	96.61889531826817	71.73731858353538	118.25547868536535	34
('ARRYTHMIA', 'CHF', 'DEF_ANAEMIA', 'DEPRESSION', 'OBESITY', 'RENAL_DISEASE', 'VALVULAR_DISEASE', 'ALL_DIAB', 'ALL_HYPERTENSION')	96.61218768471241	60.90199459022759	131.25475786878155	35
('ARRYTHMIA', 'CPD', 'CHF', 'FED', 'HYPOTHYROIDISM', 'OBESITY', 'RENAL_DISEASE', 'VALVULAR_DISEASE')	96.61061513992216	66.92468466697312	127.12999854865629	36
('ARRYTHMIA', 'CPD', 'CHF', 'FED', 'OND', 'PCD', 'ALL_DIAB', 'ALL_HYPERTENSION')	96.59708511277054	61.417238352324226	131.87364202326665	37
('ARRYTHMIA', 'CPD', 'CHF', 'FED', 'PVD', 'VALVULAR_DISEASE', 'ALL_DIAB', 'ALL_HYPERTENSION')	96.28249782144454	76.24952622480814	114.98822668910177	38
('ARRYTHMIA', 'CPD', 'CHF', 'FED', 'PVD', 'RENAL_DISEASE', 'VALVULAR_DISEASE', 'ALL_DIAB', 'ALL_HYPERTENSION')	96.27922585281799	64.86399360325862	121.18359788613168	39
('ARRYTHMIA', 'CPD', 'CHF', 'FED', 'PCD', 'RENAL_DISEASE', 'VALVULAR_DISEASE', 'ALL_DIAB', 'ALL_HYPERTENSION')	96.23211548695883	63.38511157392902	133.90882669660613	40
('ARRYTHMIA', 'CPD', 'CHF', 'DEF_ANAEMIA', 'FED', 'OBESITY', 'PCD', 'RENAL_DISEASE', 'VALVULAR_DISEASE', 'ALL_DIAB')	96.09436995342217	48.01999889781099	139.58272901574924	41
('ARRYTHMIA', 'CHF', 'FED', 'OND', 'PCD', 'RENAL_DISEASE', 'ALL_DIAB', 'ALL_HYPERTENSION')	95.84933991189358	59.24892029882023	128.60861358777098	42
('ARRYTHMIA', 'CPD', 'CHF', 'OBESITY', 'OND', 'RENAL_DISEASE', 'VALVULAR_DISEASE', 'ALL_DIAB')	95.8179397670763	70.38795970240832	116.15154994794767	43
('CPD', 'CHF', 'DEPRESSION', 'FED', 'OBESITY', 'PVD', 'RENAL_DISEASE', 'VALVULAR_DISEASE')	95.73902544495832	57.380021011475975	131.40579299162758	44
('ARRYTHMIA', 'CPD', 'CHF', 'FED', 'PCD', 'RENAL_DISEASE', 'ALL_DIAB', 'ALL_HYPERTENSION')	95.54632042690133	77.35395572199445	116.12784413307098	45
('ARRYTHMIA', 'CHF', 'DEF_ANAEMIA', 'FED', 'OBESITY', 'RENAL_DISEASE', 'ALL_CANCER', 'ALL_DIAB', 'ALL_HYPERTENSION')	95.42840427856859	61.86348584153215	126.90330328967674	46
('CPD', 'CHF', 'DEPRESSION', 'FED', 'OBESITY', 'RENAL_DISEASE', 'VALVULAR_DISEASE', 'ALL_CANCER', 'ALL_DIAB')	95.37117290622919	30.09416324533676	141.88545152531384	47
('ARRYTHMIA', 'CPD', 'CHF', 'DEPRESSION', 'OBESITY', 'RENAL_DISEASE', 'VALVULAR_DISEASE', 'ALL_DIAB')	95.29566619400084	71.15926628923702	119.93675808552567	48
('ARRYTHMIA', 'CPD', 'CHF', 'FED', 'PVD', 'PCD', 'VALVULAR_DISEASE', 'ALL_HYPERTENSION')	95.27599994076802	60.35112709364222	122.95522955900049	49
('ARRYTHMIA', 'CHF', 'DEF_ANAEMIA', 'FED', 'OND', 'ALL_CANCER', 'ALL_DIAB', 'ALL_HYPERTENSION')	95.16760468611706	60.959333053163135	129.70670701896285	50
('ARRYTHMIA', 'CPD', 'CHF', 'FED', 'OBESITY', 'PVD', 'ALL_DIAB', 'ALL_HYPERTENSION')	95.16077468315592	67.36875174909679	117.97150525798793	51
('CPD', 'CHF', 'FED', 'PVD', 'PCD', 'RENAL_DISEASE', 'VALVULAR_DISEASE', 'ALL_HYPERTENSION')	95.13218004235563	66.68366541017888	121.51752025176154	52
('ARRYTHMIA', 'CPD', 'CHF', 'FED', 'HYPOTHYROIDISM', 'PVD', 'ALL_DIAB', 'ALL_HYPERTENSION')	95.08605512987337	64.37903873517472	127.01465472815892	53
('ARRYTHMIA', 'CPD', 'CHF', 'DEF_ANAEMIA', 'FED', 'OBESITY', 'RENAL_DISEASE', 'ALL_DIAB')	95.0847482781499	73.01208476853915	113.52673911223407	54
('ARRYTHMIA', 'CPD', 'CHF', 'HYPOTHYROIDISM', 'PVD', 'RENAL_DISEASE', 'ALL_DIAB', 'ALL_HYPERTENSION')	95.08238735914152	68.6524324477606	123.71804535005273	55
('ARRYTHMIA', 'CPD', 'CHF', 'DEF_ANAEMIA', 'FED', 'OBESITY', 'RENAL_DISEASE', 'ALL_DIAB', 'ALL_HYPERTENSION')	95.06018033642108	67.54995349029497	122.82048929484972	56
('ARRYTHMIA', 'CPD', 'CHF', 'HYPOTHYROIDISM', 'OBESITY', 'PVD', 'VALVULAR_DISEASE', 'ALL_DIAB', 'ALL_HYPERTENSION')	94.98206406807073	53.23231088188341	131.8471424329618	57
('ARRYTHMIA', 'CPD', 'CHF', 'DEF_ANAEMIA', 'PEP_ULCER', 'RENAL_DISEASE', 'VALVULAR_DISEASE', 'ALL_DIAB', 'ALL_HYPERTENSION')	94.98047636768557	58.48924101614605	130.6559085499039	58
('ARRYTHMIA', 'CPD', 'CHF', 'DEPRESSION', 'OBESITY', 'OND', 'PVD', 'ALL_DIAB')	94.95594413026824	51.79554000180372	129.45839864683018	59
('ARRYTHMIA', 'CHF', 'DEF_ANAEMIA', 'DEPRESSION', 'OND', 'PVD', 'RENAL_DISEASE', 'ALL_DIAB')	94.94664093121831	57.48523368144518	123.46198956136334	60
('ARRYTHMIA', 'CPD', 'CHF', 'FED', 'HYPOTHYROIDISM', 'PVD', 'VALVULAR_DISEASE', 'ALL_DIAB', 'ALL_HYPERTENSION')	94.89804031279408	51.42707545155095	126.57417559744158	61
('ARRYTHMIA', 'CHF', 'DEF_ANAEMIA', 'DEPRESSION', 'OND', 'PVD', 'RENAL_DISEASE', 'ALL_DIAB', 'ALL_HYPERTENSION')	94.88938286491624	56.633483993655744	133.2361362414864	62
('ARRYTHMIA', 'CPD', 'CHF', 'DEPRESSION', 'FED', 'PVD', 'RENAL_DISEASE', 'VALVULAR_DISEASE')	94.86533489242761	67.76865146193592	125.06545599833643	63
('ARRYTHMIA', 'CHF', 'FED', 'HYPOTHYROIDISM', 'PVD', 'RENAL_DISEASE', 'ALL_DIAB', 'ALL_HYPERTENSION')	94.86198147397099	69.54557758361446	124.17782202900779	64
('ARRYTHMIA', 'CPD', 'CHF', 'FED', 'OBESITY', 'RENAL_DISEASE', 'VALVULAR_DISEASE', 'ALL_DIAB', 'ALL_HYPERTENSION')	94.81396994975822	66.04900398552431	119.4652572324421	65
('ARRYTHMIA', 'CPD', 'CHF', 'DEPRESSION', 'FED', 'OBESITY', 'RENAL_DISEASE', 'VALVULAR_DISEASE', 'ALL_CANCER', 'ALL_DIAB')	94.78825807796277	29.156188288341216	144.00108588898695	66
('ARRYTHMIA', 'CHF', 'FED', 'PVD', 'PCD', 'RENAL_DISEASE', 'ALL_DIAB', 'ALL_HYPERTENSION')	94.78614748463212	62.26601392295143	120.20491774495008	67
('CHF', 'DEF_ANAEMIA', 'FED', 'OND', 'PVD', 'RENAL_DISEASE', 'ALL_CANCER', 'ALL_HYPERTENSION')	94.73938348387594	60.70695217066536	130.40920591836243	68
('ARRYTHMIA', 'CPD', 'CHF', 'OND', 'PCD', 'RENAL_DISEASE', 'ALL_DIAB', 'ALL_HYPERTENSION')	94.42002123575548	71.88145263873145	117.92426465001779	69
('CPD', 'CHF', 'DEPRESSION', 'FED', 'OBESITY', 'RENAL_DISEASE', 'VALVULAR_DISEASE', 'ALL_CANCER')	94.3983831149355	45.85585320457258	130.02924557574613	70
('ARRYTHMIA', 'CPD', 'CHF', 'DEPRESSION', 'FED', 'PCD', 'RENAL_DISEASE', 'VALVULAR_DISEASE', 'ALL_HYPERTENSION')	94.32643947117178	49.18858798986049	138.12538624298503	71
('CPD', 'CHF', 'FED', 'OBESITY', 'RENAL_DISEASE', 'VALVULAR_DISEASE', 'ALL_CANCER', 'ALL_DIAB')	94.20191215391841	57.60715504676563	125.70866007498698	72
('ARRYTHMIA', 'CHF', 'DEF_ANAEMIA', 'DEPRESSION', 'OBESITY', 'RENAL_DISEASE', 'VALVULAR_DISEASE', 'ALL_DIAB')	94.1740689216457	69.77750385141215	118.01626215509299	73
('ARRYTHMIA', 'CPD', 'FED', 'HYPOTHYROIDISM', 'PVD', 'RENAL_DISEASE', 'VALVULAR_DISEASE', 'ALL_HYPERTENSION')	94.08819242167807	59.949888498864695	120.60369735125994	74
('CPD', 'CHF', 'DEPRESSION', 'FED', 'OBESITY', 'RENAL_DISEASE', 'VALVULAR_DISEASE')	93.97886337253458	72.98203833034128	111.42337098877557	75
('CPD', 'CHF', 'FED', 'HYPOTHYROIDISM', 'PVD', 'RENAL_DISEASE', 'ALL_DIAB', 'ALL_HYPERTENSION')	93.9761143473321	59.81589889382815	124.91343455409529	76
('ARRYTHMIA', 'CPD', 'DEF_ANAEMIA', 'FED', 'PVD', 'RENAL_DISEASE', 'WEIGHT_LOSS', 'ALL_DIAB')	93.88237885134622	57.515276198837554	128.72339671489638	77
('ARRYTHMIA', 'CPD', 'CHF', 'FED', 'OBESITY', 'PCD', 'RENAL_DISEASE', 'VALVULAR_DISEASE', 'ALL_DIAB')	93.80392058051223	62.25866802480127	124.16380832134408	78
('ARRYTHMIA', 'CPD', 'CHF', 'DEPRESSION', 'OND', 'PCD', 'VALVULAR_DISEASE', 'ALL_DIAB', 'ALL_HYPERTENSION')	93.77687844637235	42.209696002676495	135.65688910555318	79
('ARRYTHMIA', 'CPD', 'CHF', 'FED', 'OBESITY', 'OND', 'RENAL_DISEASE', 'ALL_DIAB', 'ALL_HYPERTENSION')	93.75538038253384	60.32859443308699	119.03812566202886	80
('ARRYTHMIA', 'CPD', 'CHF', 'FED', 'OBESITY', 'RENAL_DISEASE', 'VALVULAR_DISEASE', 'WEIGHT_LOSS', 'ALL_CANCER', 'ALL_DIAB')	93.65316983653078	47.55948231087683	143.045561806545	81
('ARRYTHMIA', 'CPD', 'FED', 'OBESITY', 'PVD', 'RENAL_DISEASE', 'VALVULAR_DISEASE', 'ALL_DIAB')	93.64895440574622	57.76287464151163	124.4442069683399	82
('ARRYTHMIA', 'CPD', 'FED', 'HYPOTHYROIDISM', 'PVD', 'RENAL_DISEASE', 'ALL_DIAB', 'ALL_HYPERTENSION')	93.56893981324991	55.58077221150699	125.58844390587092	83
('ARRYTHMIA', 'CHF', 'DEF_ANAEMIA', 'OBESITY', 'RENAL_DISEASE', 'VALVULAR_DISEASE', 'ALL_CANCER', 'ALL_DIAB', 'ALL_HYPERTENSION')	93.53756160451964	61.6304998007401	133.80283953428807	84
('ARRYTHMIA', 'CPD', 'CHF', 'HYPOTHYROIDISM', 'PVD', 'RENAL_DISEASE', 'VALVULAR_DISEASE', 'ALL_DIAB', 'ALL_HYPERTENSION')	93.51358319388511	61.01881132962403	122.60473489155356	85
('CPD', 'CHF', 'DEPRESSION', 'FED', 'OBESITY', 'PVD', 'RENAL_DISEASE', 'VALVULAR_DISEASE', 'ALL_HYPERTENSION')	93.46051169862604	56.42112606112447	129.37623085088083	86
('ARRYTHMIA', 'CPD', 'CHF', 'OBESITY', 'PVD', 'RENAL_DISEASE', 'VALVULAR_DISEASE', 'ALL_DIAB')	93.45699769404588	68.18448519235828	117.99868807247609	87
('ARRYTHMIA', 'CPD', 'CHF', 'DEF_ANAEMIA', 'DEPRESSION', 'OBESITY', 'RENAL_DISEASE', 'VALVULAR_DISEASE')	93.31149241518702	68.64653998871003	112.4610618515036	88
('ARRYTHMIA', 'CPD', 'CHF', 'FED', 'HYPOTHYROIDISM', 'OBESITY', 'VALVULAR_DISEASE', 'ALL_DIAB')	93.31052671097149	54.22901989649346	125.73665751910663	89
('ARRYTHMIA', 'CHF', 'DEF_ANAEMIA', 'DEPRESSION', 'FED', 'OND', 'PVD', 'ALL_CANCER', 'ALL_HYPERTENSION')	93.24068698416703	24.343173131725937	134.88681250475162	90
('ARRYTHMIA', 'CPD', 'CHF', 'HYPOTHYROIDISM', 'OBESITY', 'PVD', 'RENAL_DISEASE', 'VALVULAR_DISEASE', 'ALL_DIAB', 'ALL_HYPERTENSION')	93.21954255034606	43.97497036884549	137.65270041514276	91
('ARRYTHMIA', 'CHF', 'DEF_ANAEMIA', 'FED', 'RENAL_DISEASE', 'WEIGHT_LOSS', 'ALL_CANCER', 'ALL_DIAB')	93.20841190479692	58.72465661233652	128.43622547981693	92
('ARRYTHMIA', 'CPD', 'CHF', 'FED', 'PVD', 'RENAL_DISEASE', 'VALVULAR_DISEASE', 'ALL_DIAB')	93.144218312788	66.95922288234908	119.60327789829176	93
('ARRYTHMIA', 'CPD', 'CHF', 'FED', 'HYPOTHYROIDISM', 'RENAL_DISEASE', 'ALL_DIAB', 'ALL_HYPERTENSION')	93.1157424744857	68.14442741435165	117.50905002650217	94
('ARRYTHMIA', 'CPD', 'CHF', 'FED', 'PVD', 'PCD', 'RENAL_DISEASE', 'ALL_DIAB', 'ALL_HYPERTENSION')	93.05985749646464	48.48282137124583	127.02444665889729	95
('ARRYTHMIA', 'CPD', 'CHF', 'DEPRESSION', 'OND', 'PCD', 'ALL_DIAB', 'ALL_HYPERTENSION')	93.03794313000441	65.12120684100144	117.32409880284658	96
('ARRYTHMIA', 'CHF', 'DEF_ANAEMIA', 'FED', 'PCD', 'RENAL_DISEASE', 'VALVULAR_DISEASE', 'ALL_DIAB')	93.03433303779246	65.45364685272482	120.09868562655143	97
('ARRYTHMIA', 'CHF', 'DEF_ANAEMIA', 'OBESITY', 'OND', 'RENAL_DISEASE', 'VALVULAR_DISEASE', 'ALL_DIAB', 'ALL_HYPERTENSION')	93.02775689731696	54.16874271171423	124.80485024829048	98
('ARRYTHMIA', 'CHF', 'DEF_ANAEMIA', 'RENAL_DISEASE', 'VALVULAR_DISEASE', 'ALL_CANCER', 'ALL_DIAB', 'ALL_HYPERTENSION')	92.8356553618505	72.45873833170953	114.5794001809502	99
('ARRYTHMIA', 'CPD', 'CHF', 'DEF_ANAEMIA', 'FED', 'OBESITY', 'RENAL_DISEASE', 'VALVULAR_DISEASE')	92.81377299977781	68.64269912998233	113.45065326542567	100
