# Supplementary material for: Using hypergraphs to quantify importance of sets of diseases by healthcare resource utilisation: A retrospective cohort study
Source: PLoS One. 2023 Dec 15;18(12):e0295300. doi: 10.1371/journal.pone.0295300 (PMC10723667; doi:10.1371/journal.pone.0295300)
Supplement: S3 File — The one hundred most central disease sets from a hypergraph weighted using the number of outpatient visits. (CSV) [file pone.0295300.s003.csv]

Disease	0.0	0.025	0.975	rank	n_diseases
('CPD', 'CHF', 'DEPRESSION', 'FED', 'OBESITY', 'PVD', 'RENAL_DISEASE', 'VALVULAR_DISEASE')	96.08820211068947	71.12968817700823	127.70917491384508	0	8
('CPD', 'CHF', 'DEPRESSION', 'FED', 'OBESITY', 'PVD', 'RENAL_DISEASE', 'ALL_HYPERTENSION')	95.40148250672304	68.70262185963077	118.12661239845617	1	8
('ARRYTHMIA', 'CHF', 'DEF_ANAEMIA', 'RENAL_DISEASE', 'RA', 'VALVULAR_DISEASE', 'ALL_DIAB', 'ALL_HYPERTENSION')	93.1687830246762	62.33141308682746	119.50235083271096	2	8
('ARRYTHMIA', 'CPD', 'CHF', 'FED', 'OBESITY', 'RENAL_DISEASE', 'VALVULAR_DISEASE', 'ALL_CANCER', 'ALL_DIAB')	91.81254320783279	44.53044377593973	135.90215517247202	3	9
('CPD', 'CHF', 'DEPRESSION', 'FED', 'OBESITY', 'PVD', 'RENAL_DISEASE', 'VALVULAR_DISEASE', 'ALL_HYPERTENSION')	90.74055640287152	56.53987445346847	128.38389376334888	4	9
('ARRYTHMIA', 'CHF', 'DEF_ANAEMIA', 'OBESITY', 'RENAL_DISEASE', 'RA', 'VALVULAR_DISEASE', 'ALL_DIAB', 'ALL_HYPERTENSION')	90.37291268227871	37.01408032535638	136.37643525299788	5	9
('ARRYTHMIA', 'CPD', 'CHF', 'DEF_ANAEMIA', 'RENAL_DISEASE', 'RA', 'VALVULAR_DISEASE', 'ALL_DIAB', 'ALL_HYPERTENSION')	88.70375114615184	27.931464427692347	133.05594083238066	6	9
('CPD', 'CHF', 'DEPRESSION', 'OBESITY', 'PVD', 'RENAL_DISEASE', 'WEIGHT_LOSS', 'ALL_HYPERTENSION')	88.6831311643486	38.65954896155539	128.89220972468215	7	8
('ARRYTHMIA', 'CHF', 'OBESITY', 'RENAL_DISEASE', 'RA', 'VALVULAR_DISEASE', 'ALL_DIAB', 'ALL_HYPERTENSION')	88.60824591925865	57.293713277457606	118.88524213343058	8	8
('ARRYTHMIA', 'CPD', 'CHF', 'DEF_ANAEMIA', 'RENAL_DISEASE', 'RA', 'VALVULAR_DISEASE', 'ALL_HYPERTENSION')	88.23154662851648	52.17377802233327	117.16254237928965	9	8
('CPD', 'CHF', 'FED', 'PVD', 'PCD', 'RENAL_DISEASE', 'VALVULAR_DISEASE', 'WEIGHT_LOSS', 'ALL_HYPERTENSION')	87.93679814535285	9.479040307317225	134.15718796973272	10	9
('CPD', 'CHF', 'DEPRESSION', 'OBESITY', 'PVD', 'RENAL_DISEASE', 'VALVULAR_DISEASE', 'ALL_HYPERTENSION')	86.56262798080759	63.667683409643814	109.99340742235796	11	8
('CPD', 'CHF', 'DEPRESSION', 'FED', 'OBESITY', 'PVD', 'RENAL_DISEASE')	85.8732749775236	68.6273255233883	107.53531055406401	12	7
('ARRYTHMIA', 'CHF', 'DEF_ANAEMIA', 'RENAL_DISEASE', 'WEIGHT_LOSS', 'ALL_CANCER', 'ALL_DIAB', 'ALL_HYPERTENSION')	85.411883100257	41.010113063510374	119.33457911664603	13	8
('CPD', 'CHF', 'DEPRESSION', 'OBESITY', 'PVD', 'RENAL_DISEASE', 'ALL_HYPERTENSION')	85.17476789061921	68.15915194704021	103.55940800929193	14	7
('ARRYTHMIA', 'CPD', 'CHF', 'FED', 'PVD', 'RENAL_DISEASE', 'WEIGHT_LOSS', 'ALL_HYPERTENSION')	84.93705103436501	61.728532583948095	110.88663637016907	15	8
('ARRYTHMIA', 'CPD', 'CHF', 'FED', 'PVD', 'PCD', 'RENAL_DISEASE', 'VALVULAR_DISEASE', 'ALL_HYPERTENSION')	84.71374670506766	51.51373107655897	120.58144068451782	16	9
('ARRYTHMIA', 'CPD', 'CHF', 'DEPRESSION', 'FED', 'OBESITY', 'PVD', 'RENAL_DISEASE', 'VALVULAR_DISEASE')	84.69694371186785	40.42069808096659	127.57995029186739	17	9
('ARRYTHMIA', 'CPD', 'CHF', 'DEPRESSION', 'OBESITY', 'PVD', 'RENAL_DISEASE', 'ALL_HYPERTENSION')	84.46447943426102	62.26763916140666	105.20168111452323	18	8
('CPD', 'CHF', 'DEPRESSION', 'OBESITY', 'PVD', 'WEIGHT_LOSS', 'ALL_HYPERTENSION')	84.32853128869692	51.28896552978445	110.071512699208	19	7
('CPD', 'CHF', 'DEF_ANAEMIA', 'DEPRESSION', 'PVD', 'RENAL_DISEASE', 'WEIGHT_LOSS', 'ALL_HYPERTENSION')	84.06591363225508	41.14798811603379	120.30860494439531	21	8
('CHF', 'DEF_ANAEMIA', 'OBESITY', 'RENAL_DISEASE', 'RA', 'VALVULAR_DISEASE', 'ALL_DIAB', 'ALL_HYPERTENSION')	83.96006558098725	37.58061641840709	121.79714760401941	22	8
('ARRYTHMIA', 'CPD', 'CHF', 'FED', 'OBESITY', 'RENAL_DISEASE', 'VALVULAR_DISEASE', 'ALL_CANCER')	83.80762666723459	56.63397250785439	113.30768425990613	23	8
('CHF', 'DEPRESSION', 'FED', 'OBESITY', 'PVD', 'RENAL_DISEASE', 'ALL_HYPERTENSION')	83.64210786713697	64.5179312364877	101.21180799848807	24	7
('ARRYTHMIA', 'CPD', 'CHF', 'DEPRESSION', 'OBESITY', 'PVD', 'RENAL_DISEASE', 'VALVULAR_DISEASE')	83.53058424129793	55.613292546890435	108.03734522640093	25	8
('ARRYTHMIA', 'CPD', 'CHF', 'OBESITY', 'RENAL_DISEASE', 'RA', 'VALVULAR_DISEASE', 'ALL_DIAB', 'ALL_HYPERTENSION')	83.40282480873903	44.119632582060774	124.25639535282198	26	9
('ARRYTHMIA', 'CPD', 'CHF', 'DEF_ANAEMIA', 'HYPOTHYROIDISM', 'OBESITY', 'ALL_DIAB', 'ALL_HYPERTENSION')	83.094394757091	47.541600743487535	113.35390295080681	27	8
('ARRYTHMIA', 'CPD', 'CHF', 'DEF_ANAEMIA', 'RENAL_DISEASE', 'RA', 'ALL_DIAB', 'ALL_HYPERTENSION')	82.96721100698558	45.400903385142286	117.45624941442873	28	8
('ARRYTHMIA', 'CPD', 'CHF', 'FED', 'PVD', 'PCD', 'VALVULAR_DISEASE', 'ALL_HYPERTENSION')	82.9488432504051	57.0530230550893	112.67483876629586	29	8
('CPD', 'CHF', 'DEF_ANAEMIA', 'RENAL_DISEASE', 'RA', 'VALVULAR_DISEASE', 'ALL_DIAB', 'ALL_HYPERTENSION')	82.92515970792692	39.60275641938268	117.58340941274234	30	8
('ARRYTHMIA', 'CPD', 'CHF', 'DEF_ANAEMIA', 'RENAL_DISEASE', 'RA', 'ALL_HYPERTENSION')	82.8843829411025	62.60356595923298	106.09836962829607	31	7
('CPD', 'CHF', 'DEPRESSION', 'FED', 'OBESITY', 'PVD', 'RENAL_DISEASE', 'VALVULAR_DISEASE', 'ALL_CANCER')	82.87346617490422	11.681325421955542	125.98505976470881	32	9
('ARRYTHMIA', 'CPD', 'CHF', 'FED', 'OBESITY', 'PCD', 'RENAL_DISEASE', 'VALVULAR_DISEASE')	82.86292556106439	55.56979292658052	111.25102249566388	33	8
('ARRYTHMIA', 'CPD', 'CHF', 'OBESITY', 'RENAL_DISEASE', 'VALVULAR_DISEASE', 'ALL_CANCER', 'ALL_DIAB')	82.84429437046472	57.25609498159767	116.24899559509714	34	8
('ARRYTHMIA', 'PVD', 'RENAL_DISEASE', 'RA', 'VALVULAR_DISEASE', 'WEIGHT_LOSS', 'ALL_HYPERTENSION')	82.79747191269611	51.72937920664714	103.4197494021411	35	7
('CPD', 'CHF', 'DEF_ANAEMIA', 'OBESITY', 'RENAL_DISEASE', 'RA', 'ALL_DIAB', 'ALL_HYPERTENSION')	82.75498701203892	32.95347711596641	126.90758682340856	36	8
('ARRYTHMIA', 'CPD', 'CHF', 'PVD', 'RENAL_DISEASE', 'RA', 'WEIGHT_LOSS', 'ALL_HYPERTENSION')	82.67906381630615	15.669694798213223	132.48819954377188	37	8
('ARRYTHMIA', 'CPD', 'CHF', 'DEF_ANAEMIA', 'DEPRESSION', 'WEIGHT_LOSS', 'ALL_CANCER', 'ALL_DIAB')	82.63951209420262	38.33601559780969	122.21798858288136	38	8
('ARRYTHMIA', 'CHF', 'DEF_ANAEMIA', 'OBESITY', 'RA', 'VALVULAR_DISEASE', 'ALL_DIAB', 'ALL_HYPERTENSION')	82.33252630103397	40.61928338854358	116.08430229684997	39	8
('CPD', 'CHF', 'DEF_ANAEMIA', 'RENAL_DISEASE', 'RA', 'VALVULAR_DISEASE', 'ALL_HYPERTENSION')	82.02962817582429	58.54732486977231	103.6962585897324	40	7
('CPD', 'CHF', 'DEPRESSION', 'OBESITY', 'PVD', 'RENAL_DISEASE', 'WEIGHT_LOSS')	81.88332310092277	50.36918737967467	111.74458470784603	41	7
('CPD', 'CHF', 'DEPRESSION', 'FED', 'OBESITY', 'PVD', 'RENAL_DISEASE', 'WEIGHT_LOSS')	81.73165414215664	27.37885397236405	121.88199240846767	42	8
('CPD', 'DEPRESSION', 'FED', 'OBESITY', 'PVD', 'RENAL_DISEASE', 'VALVULAR_DISEASE')	81.67710363256191	60.66374328736984	110.0559041165036	43	7
('CPD', 'CHF', 'DEPRESSION', 'FED', 'OBESITY', 'PVD', 'VALVULAR_DISEASE')	81.67502233601041	60.173009704553046	105.86092271008485	44	7
('CHF', 'DEF_ANAEMIA', 'RENAL_DISEASE', 'RA', 'VALVULAR_DISEASE', 'ALL_DIAB', 'ALL_HYPERTENSION')	81.65165127698864	59.08690695112365	100.1565911103834	45	7
('CPD', 'CHF', 'DEF_ANAEMIA', 'OBESITY', 'RENAL_DISEASE', 'RA', 'VALVULAR_DISEASE', 'ALL_DIAB', 'ALL_HYPERTENSION')	81.304845040184	23.005538908919444	120.18036079712314	46	9
('ARRYTHMIA', 'CPD', 'DEF_ANAEMIA', 'RENAL_DISEASE', 'RA', 'ALL_DIAB', 'ALL_HYPERTENSION')	81.19540050670349	57.7544193875607	104.65270604216042	47	7
('ARRYTHMIA', 'CPD', 'CHF', 'FED', 'PVD', 'PCD', 'RENAL_DISEASE', 'VALVULAR_DISEASE')	81.08359211821306	60.808776325203	104.585444447235	48	8
('CPD', 'DEPRESSION', 'FED', 'OBESITY', 'PVD', 'RENAL_DISEASE', 'VALVULAR_DISEASE', 'ALL_HYPERTENSION')	80.91435751083964	49.018479830908205	113.60914023929932	50	8
('ARRYTHMIA', 'CPD', 'CHF', 'DEF_ANAEMIA', 'OBESITY', 'RENAL_DISEASE', 'RA', 'VALVULAR_DISEASE', 'ALL_DIAB', 'ALL_HYPERTENSION')	80.89872335604537	13.401697209353834	128.2520403997289	51	10
('ARRYTHMIA', 'CPD', 'FED', 'OBESITY', 'RENAL_DISEASE', 'VALVULAR_DISEASE', 'ALL_CANCER', 'ALL_DIAB')	80.84789779359555	39.10932184967518	120.15954199567182	52	8
('ARRYTHMIA', 'CPD', 'CHF', 'DEF_ANAEMIA', 'DEPRESSION', 'WEIGHT_LOSS', 'ALL_CANCER', 'ALL_HYPERTENSION')	80.79985339560854	43.63645316638623	110.77636005518764	53	8
('CPD', 'CHF', 'DEPRESSION', 'FED', 'PVD', 'RENAL_DISEASE', 'VALVULAR_DISEASE', 'ALL_CANCER')	80.78128983337332	35.70389606261281	116.3348367914046	54	8
('CHF', 'DEPRESSION', 'FED', 'OBESITY', 'PVD', 'RENAL_DISEASE', 'VALVULAR_DISEASE')	80.6774879501596	55.95785769501354	109.56499163102879	55	7
('ARRYTHMIA', 'CPD', 'CHF', 'DEF_ANAEMIA', 'RENAL_DISEASE', 'VALVULAR_DISEASE', 'ALL_CANCER', 'ALL_DIAB', 'ALL_HYPERTENSION')	80.66557233369572	53.39208738559726	107.23603159714415	56	9
('CPD', 'CHF', 'DEF_ANAEMIA', 'PVD', 'RENAL_DISEASE', 'WEIGHT_LOSS', 'ALL_HYPERTENSION')	80.52658246725828	54.82474205228608	111.15091704122216	57	7
('ARRYTHMIA', 'OBESITY', 'RENAL_DISEASE', 'RA', 'VALVULAR_DISEASE', 'ALL_DIAB', 'ALL_HYPERTENSION')	80.46507216499059	61.72699128908957	102.93620307858913	58	7
('ARRYTHMIA', 'CPD', 'CHF', 'DEPRESSION', 'OBESITY', 'RENAL_DISEASE', 'VALVULAR_DISEASE', 'ALL_CANCER', 'ALL_DIAB')	80.46320214470265	52.138251301585655	118.49085748801555	59	9
('ARRYTHMIA', 'CPD', 'CHF', 'DEF_ANAEMIA', 'PVD', 'RENAL_DISEASE', 'ALL_CANCER', 'ALL_HYPERTENSION')	80.45765143173536	58.2281017608594	101.19226180131479	60	8
('ARRYTHMIA', 'CPD', 'CHF', 'PVD', 'PCD', 'RENAL_DISEASE', 'RA', 'ALL_HYPERTENSION')	80.40874399558247	45.077807691189136	114.5788971991649	61	8
('CPD', 'CHF', 'DEPRESSION', 'PVD', 'RENAL_DISEASE', 'WEIGHT_LOSS', 'ALL_HYPERTENSION')	80.36220159256395	58.100070989511664	105.18572411321043	62	7
('ARRYTHMIA', 'CHF', 'DEF_ANAEMIA', 'OBESITY', 'RENAL_DISEASE', 'RA', 'VALVULAR_DISEASE', 'ALL_HYPERTENSION')	80.3362388989536	38.841876181445755	116.00588862037253	63	8
('ARRYTHMIA', 'CPD', 'CHF', 'DEF_ANAEMIA', 'HYPOTHYROIDISM', 'OBESITY', 'ALL_HYPERTENSION')	80.31860707606138	59.70906951267743	104.39603081689756	64	7
('ARRYTHMIA', 'CPD', 'CHF', 'PVD', 'RENAL_DISEASE', 'ALL_CANCER', 'ALL_DIAB', 'ALL_HYPERTENSION')	80.22410057367325	63.372758162333795	101.48294006605539	65	8
('CPD', 'DEPRESSION', 'FED', 'OBESITY', 'PVD', 'RENAL_DISEASE', 'ALL_HYPERTENSION')	80.15217082599082	58.754929384746774	100.2982837069385	66	7
('ARRYTHMIA', 'CPD', 'CHF', 'DEF_ANAEMIA', 'HYPOTHYROIDISM', 'OBESITY', 'RENAL_DISEASE', 'ALL_HYPERTENSION')	80.10504615724523	55.10974733524921	108.24598897978021	67	8
('CPD', 'CHF', 'FED', 'PVD', 'RENAL_DISEASE', 'VALVULAR_DISEASE', 'WEIGHT_LOSS', 'ALL_CANCER', 'ALL_HYPERTENSION')	79.99300059472031	26.277926604483945	124.67707456255309	68	9
('ARRYTHMIA', 'CPD', 'CHF', 'PVD', 'PCD', 'RENAL_DISEASE', 'VALVULAR_DISEASE', 'ALL_HYPERTENSION')	79.94361462021277	61.08538850326818	99.49750946349377	69	8
('CPD', 'CHF', 'DEPRESSION', 'OBESITY', 'PVD', 'RENAL_DISEASE', 'VALVULAR_DISEASE')	79.88358509422144	61.875428858461305	100.42689235911485	70	7
('ARRYTHMIA', 'CHF', 'DEF_ANAEMIA', 'WEIGHT_LOSS', 'ALL_CANCER', 'ALL_DIAB', 'ALL_HYPERTENSION')	79.85141671943155	55.743589523962655	102.2501335779233	71	7
('CHF', 'DEPRESSION', 'FED', 'PVD', 'RENAL_DISEASE', 'VALVULAR_DISEASE', 'ALL_CANCER', 'ALL_HYPERTENSION')	79.75560441888456	43.49090914646359	114.53539154308501	72	8
('ARRYTHMIA', 'CPD', 'CHF', 'FED', 'PCD', 'RENAL_DISEASE', 'VALVULAR_DISEASE', 'WEIGHT_LOSS')	79.64134506192582	42.956303530245066	108.79770554948173	73	8
('CPD', 'CHF', 'DEPRESSION', 'OBESITY', 'PVD', 'ALL_DIAB', 'ALL_HYPERTENSION')	79.46483635852677	65.17985864086822	95.08910213325477	74	7
('ARRYTHMIA', 'CPD', 'CHF', 'DEPRESSION', 'OBESITY', 'PVD', 'RENAL_DISEASE')	79.44567115606426	64.9152665184977	95.55345513305596	75	7
('ARRYTHMIA', 'CPD', 'CHF', 'DEF_ANAEMIA', 'HYPOTHYROIDISM', 'RENAL_DISEASE', 'VALVULAR_DISEASE', 'ALL_HYPERTENSION')	79.43744532566556	57.18518563864739	108.02187067841294	76	8
('CPD', 'CHF', 'OBESITY', 'RENAL_DISEASE', 'RA', 'ALL_DIAB', 'ALL_HYPERTENSION')	79.42986150758458	56.89808950512291	104.76198145544538	77	7
('ARRYTHMIA', 'DEF_ANAEMIA', 'RENAL_DISEASE', 'RA', 'VALVULAR_DISEASE', 'ALL_DIAB', 'ALL_HYPERTENSION')	79.40672383086736	57.09673526340028	99.59738300761977	78	7
('CPD', 'CHF', 'DEPRESSION', 'FED', 'OBESITY', 'PVD', 'ALL_HYPERTENSION')	79.3477132977232	60.244950043941955	98.32592786902526	80	7
('CHF', 'FED', 'PVD', 'RENAL_DISEASE', 'VALVULAR_DISEASE', 'WEIGHT_LOSS', 'ALL_CANCER', 'ALL_HYPERTENSION')	79.30191407470964	34.91513466193593	116.59895861973837	81	8
('ARRYTHMIA', 'CHF', 'DEF_ANAEMIA', 'RENAL_DISEASE', 'VALVULAR_DISEASE', 'ALL_CANCER', 'ALL_DIAB', 'ALL_HYPERTENSION')	79.16774406107595	63.04264365934117	94.50258385951592	82	8
('CPD', 'CHF', 'DEPRESSION', 'FED', 'OBESITY', 'PVD', 'WEIGHT_LOSS', 'ALL_HYPERTENSION')	79.155698811854	14.139632361272906	119.7252705357057	84	8
('ARRYTHMIA', 'CPD', 'CHF', 'DEF_ANAEMIA', 'OBESITY', 'RENAL_DISEASE', 'VALVULAR_DISEASE', 'ALL_HYPERTENSION')	79.05827379587237	57.43523866620913	102.11589071820245	85	8
('ARRYTHMIA', 'CPD', 'CHF', 'DEPRESSION', 'OBESITY', 'PVD', 'RENAL_DISEASE', 'VALVULAR_DISEASE', 'ALL_HYPERTENSION')	78.93039135981763	56.93339559385623	102.57048396830791	86	9
('CPD', 'CHF', 'FED', 'OBESITY', 'RENAL_DISEASE', 'VALVULAR_DISEASE', 'ALL_CANCER', 'ALL_DIAB')	78.92100263012794	35.87060478757455	111.84735195807914	87	8
('ARRYTHMIA', 'CPD', 'CHF', 'FED', 'OBESITY', 'VALVULAR_DISEASE', 'ALL_CANCER', 'ALL_DIAB')	78.81626296647516	41.67192416724991	113.95406322570992	88	8
('ARRYTHMIA', 'CPD', 'CHF', 'DEF_ANAEMIA', 'OBESITY', 'RA', 'VALVULAR_DISEASE', 'ALL_DIAB', 'ALL_HYPERTENSION')	78.798224614358	31.080364937397498	119.5391902201946	89	9
('ARRYTHMIA', 'CPD', 'CHF', 'DEPRESSION', 'FED', 'OBESITY', 'PVD', 'VALVULAR_DISEASE')	78.79331994066892	40.09587648168527	114.03403293334924	90	8
('CHF', 'OBESITY', 'RENAL_DISEASE', 'RA', 'VALVULAR_DISEASE', 'ALL_DIAB', 'ALL_HYPERTENSION')	78.70977803199926	55.24276780572668	101.16560754913826	91	7
('ARRYTHMIA', 'CHF', 'DEF_ANAEMIA', 'DEPRESSION', 'OBESITY', 'RENAL_DISEASE', 'VALVULAR_DISEASE', 'ALL_DIAB', 'ALL_HYPERTENSION')	78.66166243515974	43.1595643750742	119.22623171287225	92	9
('ARRYTHMIA', 'CPD', 'CHF', 'DEPRESSION', 'FED', 'PVD', 'RENAL_DISEASE', 'ALL_DIAB', 'ALL_HYPERTENSION')	78.6188566240955	44.70237688020415	107.97456350786634	93	9
('ARRYTHMIA', 'CPD', 'CHF', 'DEPRESSION', 'FED', 'OBESITY', 'PVD', 'RENAL_DISEASE')	78.61645411286325	48.13239665356008	109.85753943178334	94	8
('CPD', 'CHF', 'DEPRESSION', 'FED', 'OBESITY', 'RENAL_DISEASE', 'VALVULAR_DISEASE', 'ALL_CANCER')	78.56721140686423	40.45503878378997	111.56882637128423	95	8
('ARRYTHMIA', 'CPD', 'CHF', 'OBESITY', 'RENAL_DISEASE', 'VALVULAR_DISEASE', 'ALL_DIAB', 'ALL_HYPERTENSION')	78.54184200403806	64.51010882681616	92.11499668228409	96	8
('ARRYTHMIA', 'CPD', 'CHF', 'LIVER_DISEASE', 'RENAL_DISEASE', 'RA', 'VALVULAR_DISEASE', 'ALL_HYPERTENSION')	78.50791264995034	39.37767512146057	121.5668359281362	97	8
('ARRYTHMIA', 'CPD', 'OBESITY', 'RENAL_DISEASE', 'RA', 'VALVULAR_DISEASE', 'ALL_DIAB', 'ALL_HYPERTENSION')	78.45927544080676	44.63776512565041	112.89684722992868	98	8
('CPD', 'CHF', 'DEF_ANAEMIA', 'OBESITY', 'RENAL_DISEASE', 'RA', 'VALVULAR_DISEASE', 'ALL_HYPERTENSION')	78.42122127936607	39.29900580269735	108.66106712503182	99	8
('CPD', 'CHF', 'OBESITY', 'RENAL_DISEASE', 'RA', 'VALVULAR_DISEASE', 'ALL_DIAB', 'ALL_HYPERTENSION')	78.40070698284484	40.3194521103858	111.13721430869774	100	8
('ARRYTHMIA', 'CHF', 'DEF_ANAEMIA', 'RA', 'VALVULAR_DISEASE', 'ALL_DIAB', 'ALL_HYPERTENSION')	78.37827195583226	52.151098786511234	101.03163918089743	101	7
('CPD', 'CHF', 'DEPRESSION', 'FED', 'OBESITY', 'RENAL_DISEASE', 'VALVULAR_DISEASE', 'ALL_HYPERTENSION')	78.33014171068447	52.814661195905806	103.24511060684014	102	8
('ARRYTHMIA', 'CHF', 'DEF_ANAEMIA', 'DEPRESSION', 'OBESITY', 'RENAL_DISEASE', 'VALVULAR_DISEASE', 'ALL_HYPERTENSION')	78.29555704445892	52.96579040076209	109.58871357283383	103	8
