# Supplementary material for: Using hypergraphs to quantify importance of sets of diseases by healthcare resource utilisation: A retrospective cohort study
Source: PLoS One. 2023 Dec 15;18(12):e0295300. doi: 10.1371/journal.pone.0295300 (PMC10723667; doi:10.1371/journal.pone.0295300)
Supplement: S4 File — The one hundred most important diseases from the prevalence and outpatients HRU hypergraphs combined into a single importance score. (CSV) [file pone.0295300.s004.csv]

Disease	0
('ALL_DIAB', 'ALL_HYPERTENSION')	193.87932998446954
('RENAL_DISEASE', 'ALL_HYPERTENSION')	182.26968762549762
('ARRYTHMIA', 'ALL_HYPERTENSION')	175.14855779738974
('CPD', 'ALL_HYPERTENSION')	165.45501532147128
('CHF', 'ALL_HYPERTENSION')	164.29661694176943
('PVD', 'ALL_HYPERTENSION')	157.43235335400195
('VALVULAR_DISEASE', 'ALL_HYPERTENSION')	155.22275140271233
('ARRYTHMIA', 'CHF', 'ALL_HYPERTENSION')	145.35871378298577
('OBESITY', 'ALL_DIAB', 'ALL_HYPERTENSION')	134.1869294546488
('RENAL_DISEASE', 'ALL_DIAB', 'ALL_HYPERTENSION')	133.50306369621663
('ARRYTHMIA', 'VALVULAR_DISEASE', 'ALL_HYPERTENSION')	130.573866552489
('CHF', 'RENAL_DISEASE', 'ALL_HYPERTENSION')	126.26970798865531
('CHF', 'ALL_DIAB', 'ALL_HYPERTENSION')	125.60836489438513
('ARRYTHMIA', 'ALL_DIAB', 'ALL_HYPERTENSION')	123.62290301488365
('PVD', 'ALL_DIAB', 'ALL_HYPERTENSION')	120.66163778648594
('FED', 'RENAL_DISEASE', 'ALL_HYPERTENSION')	116.86656967371626
('CPD', 'ALL_DIAB', 'ALL_HYPERTENSION')	115.99188387874464
('ARRYTHMIA', 'RENAL_DISEASE', 'ALL_HYPERTENSION')	114.84120793333877
('ARRYTHMIA', 'CHF', 'RENAL_DISEASE', 'ALL_HYPERTENSION')	114.01924881134022
('FED', 'ALL_DIAB', 'ALL_HYPERTENSION')	113.77789385767132
('OND', 'ALL_DIAB', 'ALL_HYPERTENSION')	112.87284307628524
('CPD', 'CHF', 'ALL_HYPERTENSION')	112.48800331581593
('VALVULAR_DISEASE', 'ALL_DIAB', 'ALL_HYPERTENSION')	112.30660676739069
('RENAL_DISEASE', 'VALVULAR_DISEASE', 'ALL_HYPERTENSION')	110.66086644848565
('ARRYTHMIA', 'CHF', 'ALL_DIAB', 'ALL_HYPERTENSION')	110.47304477916796
('PVD', 'RENAL_DISEASE', 'ALL_HYPERTENSION')	110.17666526058046
('LIVER_DISEASE', 'ALL_DIAB', 'ALL_HYPERTENSION')	108.80968066448281
('DEF_ANAEMIA', 'ALL_DIAB', 'ALL_HYPERTENSION')	108.56950530261331
('DEPRESSION', 'ALL_DIAB', 'ALL_HYPERTENSION')	108.0526112166294
('PARALYSIS', 'ALL_DIAB', 'ALL_HYPERTENSION')	107.80925414680304
('ARRYTHMIA', 'PVD', 'ALL_HYPERTENSION')	107.68664524529996
('ARRYTHMIA', 'FED', 'ALL_HYPERTENSION')	106.15174549479708
('ARRYTHMIA', 'CPD', 'ALL_HYPERTENSION')	104.65173806718761
('CPD', 'RENAL_DISEASE', 'ALL_HYPERTENSION')	104.5266113000604
('CPD', 'PVD', 'ALL_HYPERTENSION')	104.17751347629206
('ARRYTHMIA', 'PCD', 'ALL_HYPERTENSION')	104.13492286280419
('OND', 'RENAL_DISEASE', 'ALL_HYPERTENSION')	103.8813661793321
('PCD', 'ALL_DIAB', 'ALL_HYPERTENSION')	103.80592163974373
('CHF', 'VALVULAR_DISEASE', 'ALL_HYPERTENSION')	103.6386338498612
('RA', 'ALL_DIAB', 'ALL_HYPERTENSION')	102.7101292088039
('ARRYTHMIA', 'OND', 'ALL_HYPERTENSION')	102.26017335162858
('ARRYTHMIA', 'CHF', 'VALVULAR_DISEASE', 'ALL_HYPERTENSION')	102.13178337368745
('DEF_ANAEMIA', 'RENAL_DISEASE', 'ALL_HYPERTENSION')	101.03253727529822
('ALL_CANCER', 'ALL_DIAB', 'ALL_HYPERTENSION')	100.98130672629904
('HYPOTHYROIDISM', 'ALL_DIAB', 'ALL_HYPERTENSION')	100.94504247085776
('DEPRESSION', 'OBESITY', 'ALL_HYPERTENSION')	100.64587234411212
('PEP_ULCER', 'ALL_DIAB', 'ALL_HYPERTENSION')	100.33924720118306
('CHF', 'RENAL_DISEASE', 'ALL_DIAB', 'ALL_HYPERTENSION')	100.20824881789441
('ARRYTHMIA', 'CPD', 'CHF', 'ALL_HYPERTENSION')	99.65651539889056
('ARRYTHMIA', 'RENAL_DISEASE', 'VALVULAR_DISEASE', 'ALL_HYPERTENSION')	99.06683847138493
('CPD', 'FED', 'ALL_HYPERTENSION')	98.61741711671837
('CPD', 'PCD', 'ALL_HYPERTENSION')	98.56736445980472
('PCD', 'RENAL_DISEASE', 'ALL_HYPERTENSION')	98.452176449987
('COAGULOPATHY', 'ALL_DIAB', 'ALL_HYPERTENSION')	98.1079379310228
('CPD', 'VALVULAR_DISEASE', 'ALL_HYPERTENSION')	96.65972157921956
('ARRYTHMIA', 'VALVULAR_DISEASE', 'ALL_DIAB', 'ALL_HYPERTENSION')	96.36227623605613
('CPD', 'CHF', 'DEPRESSION', 'FED', 'OBESITY', 'PVD', 'RENAL_DISEASE', 'VALVULAR_DISEASE')	96.21635876430199
('WEIGHT_LOSS', 'ALL_DIAB', 'ALL_HYPERTENSION')	96.08260080272507
('CPD', 'CHF', 'DEPRESSION', 'FED', 'OBESITY', 'PVD', 'RENAL_DISEASE', 'ALL_HYPERTENSION')	95.98206080115017
('ARRYTHMIA', 'PARALYSIS', 'ALL_HYPERTENSION')	95.95078504914545
('DEPRESSION', 'RENAL_DISEASE', 'ALL_HYPERTENSION')	95.86090007159541
('CPD', 'OBESITY', 'ALL_HYPERTENSION')	95.83229660034885
('OND', 'PARALYSIS', 'ALL_DIAB', 'ALL_HYPERTENSION')	95.7415244339042
('CPD', 'DEPRESSION', 'ALL_HYPERTENSION')	95.59698667028019
('DEPRESSION', 'OND', 'ALL_HYPERTENSION')	94.79545180461007
('OBESITY', 'RENAL_DISEASE', 'ALL_HYPERTENSION')	94.26952615499692
('RENAL_DISEASE', 'RA', 'ALL_HYPERTENSION')	94.20057035743626
('ARRYTHMIA', 'CHF', 'DEF_ANAEMIA', 'RENAL_DISEASE', 'RA', 'VALVULAR_DISEASE', 'ALL_DIAB', 'ALL_HYPERTENSION')	93.65587702732472
('ARRYTHMIA', 'CHF', 'RENAL_DISEASE', 'ALL_DIAB', 'ALL_HYPERTENSION')	92.98116057607871
('PARALYSIS', 'RENAL_DISEASE', 'ALL_HYPERTENSION')	92.70130660959282
('DEPRESSION', 'PARALYSIS', 'ALL_HYPERTENSION')	92.58422328294604
('ARRYTHMIA', 'CPD', 'CHF', 'FED', 'OBESITY', 'RENAL_DISEASE', 'VALVULAR_DISEASE', 'ALL_CANCER', 'ALL_DIAB')	92.00753676226081
('CPD', 'OND', 'ALL_HYPERTENSION')	91.87331825970467
('CPD', 'CHF', 'DEPRESSION', 'FED', 'OBESITY', 'PVD', 'RENAL_DISEASE', 'VALVULAR_DISEASE', 'ALL_HYPERTENSION')	91.08233954402863
('RENAL_DISEASE', 'ALL_CANCER', 'ALL_HYPERTENSION')	91.01588632721334
('DEPRESSION', 'FED', 'ALL_HYPERTENSION')	90.97312005341927
('FED', 'RENAL_DISEASE', 'ALL_DIAB', 'ALL_HYPERTENSION')	90.91472000414085
('ARRYTHMIA', 'CHF', 'DEF_ANAEMIA', 'OBESITY', 'RENAL_DISEASE', 'RA', 'VALVULAR_DISEASE', 'ALL_DIAB', 'ALL_HYPERTENSION')	90.59671592755873
('ARRYTHMIA', 'DEPRESSION', 'ALL_HYPERTENSION')	90.07071097033993
('CPD', 'CHF', 'RENAL_DISEASE', 'ALL_HYPERTENSION')	89.97589036135287
('LYMPHOMA', 'ALL_DIAB', 'ALL_HYPERTENSION')	89.8656258047227
('CPD', 'DEF_ANAEMIA', 'ALL_HYPERTENSION')	89.67331198283856
('CPD', 'CHF', 'ALL_DIAB', 'ALL_HYPERTENSION')	89.33225744388727
('BL_ANAEMIA', 'ALL_DIAB', 'ALL_HYPERTENSION')	89.25372501713045
('CPD', 'PARALYSIS', 'ALL_HYPERTENSION')	89.2521821334576
('ARRYTHMIA', 'FED', 'RENAL_DISEASE', 'ALL_HYPERTENSION')	89.24031243392425
('ARRYTHMIA', 'CHF', 'OBESITY', 'RENAL_DISEASE', 'RA', 'VALVULAR_DISEASE', 'ALL_DIAB', 'ALL_HYPERTENSION')	89.22490993691069
('DEPRESSION', 'PSYCHOSES', 'ALL_HYPERTENSION')	89.21298163828772
('CHF', 'DEPRESSION', 'ALL_HYPERTENSION')	89.14856760081948
('ARRYTHMIA', 'DEF_ANAEMIA', 'ALL_HYPERTENSION')	89.12014175585365
('PVD', 'RENAL_DISEASE', 'ALL_DIAB', 'ALL_HYPERTENSION')	89.04497752634941
('DEPRESSION', 'PVD', 'ALL_HYPERTENSION')	89.0063495669213
('ARRYTHMIA', 'CPD', 'CHF', 'DEF_ANAEMIA', 'RENAL_DISEASE', 'RA', 'VALVULAR_DISEASE', 'ALL_DIAB', 'ALL_HYPERTENSION')	88.93789484435773
('ARRYTHMIA', 'RENAL_DISEASE', 'ALL_DIAB', 'ALL_HYPERTENSION')	88.8774213790625
('CPD', 'CHF', 'DEPRESSION', 'OBESITY', 'PVD', 'RENAL_DISEASE', 'WEIGHT_LOSS', 'ALL_HYPERTENSION')	88.83456653233091
('ARRYTHMIA', 'CPD', 'CHF', 'DEF_ANAEMIA', 'RENAL_DISEASE', 'RA', 'VALVULAR_DISEASE', 'ALL_HYPERTENSION')	88.63374976066027
('HYPOTHYROIDISM', 'RENAL_DISEASE', 'ALL_HYPERTENSION')	88.33817444090562
('CPD', 'CHF', 'FED', 'PVD', 'PCD', 'RENAL_DISEASE', 'VALVULAR_DISEASE', 'WEIGHT_LOSS', 'ALL_HYPERTENSION')	88.2343547837516
('ARRYTHMIA', 'OND', 'PARALYSIS', 'ALL_HYPERTENSION')	87.94536579813527
('PEP_ULCER', 'RENAL_DISEASE', 'ALL_HYPERTENSION')	87.72936765732706
