# Supplementary material for: Using hypergraphs to quantify importance of sets of diseases by healthcare resource utilisation: A retrospective cohort study
Source: PLoS One. 2023 Dec 15;18(12):e0295300. doi: 10.1371/journal.pone.0295300 (PMC10723667; doi:10.1371/journal.pone.0295300)
Supplement: S5 File — The one hundred most important diseases from the prevalence and unplanned inpatients HRU hypergraphs combined into a single importance score. (CSV) [file pone.0295300.s005.csv]

Disease	0
('ARRYTHMIA', 'CHF', 'ALL_HYPERTENSION')	145.9708039171797
('RENAL_DISEASE', 'ALL_DIAB', 'ALL_HYPERTENSION')	132.6068742007452
('ARRYTHMIA', 'VALVULAR_DISEASE', 'ALL_HYPERTENSION')	130.1685499641629
('CHF', 'RENAL_DISEASE', 'ALL_HYPERTENSION')	127.02521225622553
('CHF', 'ALL_DIAB', 'ALL_HYPERTENSION')	125.72487512776972
('ARRYTHMIA', 'ALL_DIAB', 'ALL_HYPERTENSION')	123.03716837905439
('PVD', 'ALL_DIAB', 'ALL_HYPERTENSION')	119.70220918614618
('FED', 'RENAL_DISEASE', 'ALL_HYPERTENSION')	117.27363137336641
('ARRYTHMIA', 'CHF', 'RENAL_DISEASE', 'ALL_HYPERTENSION')	116.33758324594876
('ARRYTHMIA', 'RENAL_DISEASE', 'ALL_HYPERTENSION')	115.01711876191736
('FED', 'ALL_DIAB', 'ALL_HYPERTENSION')	113.74694180527635
('CPD', 'CHF', 'ALL_HYPERTENSION')	112.84795294647813
('ARRYTHMIA', 'CHF', 'ALL_DIAB', 'ALL_HYPERTENSION')	111.72678954038929
('RENAL_DISEASE', 'VALVULAR_DISEASE', 'ALL_HYPERTENSION')	110.21666873924082
('PVD', 'RENAL_DISEASE', 'ALL_HYPERTENSION')	109.85926265676842
('ARRYTHMIA', 'CPD', 'CHF', 'FED', 'PVD', 'PCD', 'RENAL_DISEASE', 'VALVULAR_DISEASE', 'ALL_HYPERTENSION')	108.21916177332888
('ARRYTHMIA', 'PVD', 'ALL_HYPERTENSION')	107.68830919390545
('ARRYTHMIA', 'FED', 'ALL_HYPERTENSION')	107.48848310875547
('ARRYTHMIA', 'CPD', 'CHF', 'FED', 'HYPOTHYROIDISM', 'PVD', 'RENAL_DISEASE', 'ALL_DIAB', 'ALL_HYPERTENSION')	105.7683674321927
('ARRYTHMIA', 'CPD', 'CHF', 'FED', 'OBESITY', 'PVD', 'RENAL_DISEASE', 'VALVULAR_DISEASE', 'ALL_DIAB')	105.39406489434117
('ARRYTHMIA', 'CHF', 'DEF_ANAEMIA', 'FED', 'RENAL_DISEASE', 'ALL_CANCER', 'ALL_DIAB', 'ALL_HYPERTENSION')	105.37349216485822
('OND', 'RENAL_DISEASE', 'ALL_HYPERTENSION')	104.49807575069644
('ARRYTHMIA', 'CPD', 'ALL_HYPERTENSION')	104.26183000155459
('ARRYTHMIA', 'CPD', 'CHF', 'FED', 'OBESITY', 'PVD', 'VALVULAR_DISEASE', 'ALL_DIAB', 'ALL_HYPERTENSION')	104.23322343842224
('ARRYTHMIA', 'PCD', 'ALL_HYPERTENSION')	104.22590886331474
('CHF', 'VALVULAR_DISEASE', 'ALL_HYPERTENSION')	103.7669714743945
('CPD', 'RENAL_DISEASE', 'ALL_HYPERTENSION')	103.67045815587983
('CPD', 'PVD', 'ALL_HYPERTENSION')	103.52623064944609
('ARRYTHMIA', 'OND', 'ALL_HYPERTENSION')	103.0950332582262
('ARRYTHMIA', 'CHF', 'VALVULAR_DISEASE', 'ALL_HYPERTENSION')	103.08291686017046
('ARRYTHMIA', 'CPD', 'CHF', 'FED', 'OBESITY', 'RENAL_DISEASE', 'VALVULAR_DISEASE', 'ALL_CANCER', 'ALL_DIAB')	102.96880812527482
('ARRYTHMIA', 'CPD', 'CHF', 'FED', 'OND', 'PCD', 'RENAL_DISEASE', 'ALL_DIAB', 'ALL_HYPERTENSION')	102.68841517717586
('ARRYTHMIA', 'CPD', 'CHF', 'DEPRESSION', 'FED', 'OBESITY', 'RENAL_DISEASE', 'VALVULAR_DISEASE')	101.94153872023658
('ARRYTHMIA', 'CPD', 'CHF', 'DEPRESSION', 'FED', 'OBESITY', 'RENAL_DISEASE', 'VALVULAR_DISEASE', 'ALL_DIAB')	101.84059873352514
('ARRYTHMIA', 'CHF', 'DEF_ANAEMIA', 'FED', 'RENAL_DISEASE', 'VALVULAR_DISEASE', 'ALL_CANCER', 'ALL_DIAB', 'ALL_HYPERTENSION')	101.7951983711954
('ARRYTHMIA', 'CPD', 'CHF', 'FED', 'HYPOTHYROIDISM', 'PVD', 'RENAL_DISEASE', 'ALL_DIAB')	101.79333612328398
('CHF', 'RENAL_DISEASE', 'ALL_DIAB', 'ALL_HYPERTENSION')	101.65864180239836
('ARRYTHMIA', 'CHF', 'DEF_ANAEMIA', 'FED', 'OND', 'RENAL_DISEASE', 'ALL_CANCER', 'ALL_DIAB', 'ALL_HYPERTENSION')	101.63224013106705
('ARRYTHMIA', 'CPD', 'CHF', 'ALL_HYPERTENSION')	101.34967874002123
('ARRYTHMIA', 'CPD', 'CHF', 'FED', 'PVD', 'PCD', 'RENAL_DISEASE', 'ALL_HYPERTENSION')	101.00258546089121
('DEF_ANAEMIA', 'RENAL_DISEASE', 'ALL_HYPERTENSION')	100.81661039382692
('ARRYTHMIA', 'CPD', 'CHF', 'FED', 'PVD', 'PCD', 'RENAL_DISEASE', 'VALVULAR_DISEASE')	100.7634946008594
('ARRYTHMIA', 'CPD', 'CHF', 'FED', 'OBESITY', 'PVD', 'RENAL_DISEASE', 'VALVULAR_DISEASE', 'ALL_DIAB', 'ALL_HYPERTENSION')	100.52433041283119
('ARRYTHMIA', 'CPD', 'CHF', 'FED', 'OBESITY', 'PVD', 'RENAL_DISEASE', 'VALVULAR_DISEASE')	100.10666913995053
('ARRYTHMIA', 'CHF', 'DEF_ANAEMIA', 'FED', 'RENAL_DISEASE', 'WEIGHT_LOSS', 'ALL_CANCER', 'ALL_DIAB', 'ALL_HYPERTENSION')	99.77341791490775
('ARRYTHMIA', 'CPD', 'CHF', 'FED', 'HYPOTHYROIDISM', 'OBESITY', 'PVD', 'PCD', 'VALVULAR_DISEASE', 'ALL_DIAB', 'ALL_HYPERTENSION')	99.73680633520054
('ARRYTHMIA', 'CPD', 'CHF', 'DEPRESSION', 'OBESITY', 'OND', 'PVD', 'ALL_HYPERTENSION')	99.62965040686473
('ARRYTHMIA', 'RENAL_DISEASE', 'VALVULAR_DISEASE', 'ALL_HYPERTENSION')	99.52587133465455
('ARRYTHMIA', 'CPD', 'CHF', 'FED', 'OBESITY', 'PVD', 'VALVULAR_DISEASE', 'ALL_DIAB')	99.51586970792813
('ARRYTHMIA', 'CHF', 'DEF_ANAEMIA', 'DEPRESSION', 'RENAL_DISEASE', 'VALVULAR_DISEASE', 'ALL_DIAB', 'ALL_HYPERTENSION')	99.28441149386938
('CPD', 'FED', 'ALL_HYPERTENSION')	99.14773486753957
('ARRYTHMIA', 'CPD', 'CHF', 'DEPRESSION', 'FED', 'PCD', 'ALL_DIAB', 'ALL_HYPERTENSION')	99.14096637032016
('ARRYTHMIA', 'CPD', 'CHF', 'FED', 'PCD', 'RENAL_DISEASE', 'ALL_DIAB', 'ALL_HYPERTENSION')	98.93728135834994
('ARRYTHMIA', 'CPD', 'CHF', 'FED', 'HYPOTHYROIDISM', 'OBESITY', 'RENAL_DISEASE', 'VALVULAR_DISEASE', 'ALL_DIAB')	98.77321269792452
('ARRYTHMIA', 'CPD', 'CHF', 'FED', 'OBESITY', 'RENAL_DISEASE', 'VALVULAR_DISEASE', 'ALL_DIAB')	98.75050276813079
('ARRYTHMIA', 'CPD', 'CHF', 'FED', 'OBESITY', 'RENAL_DISEASE', 'ALL_CANCER', 'ALL_DIAB')	98.7095632676454
('ARRYTHMIA', 'CPD', 'FED', 'PVD', 'PCD', 'RENAL_DISEASE', 'VALVULAR_DISEASE', 'ALL_HYPERTENSION')	98.47617621742289
('ARRYTHMIA', 'CHF', 'DEPRESSION', 'FED', 'OND', 'PVD', 'RENAL_DISEASE', 'ALL_DIAB', 'ALL_HYPERTENSION')	98.38692390744241
('ARRYTHMIA', 'CPD', 'CHF', 'DEPRESSION', 'OBESITY', 'RENAL_DISEASE', 'VALVULAR_DISEASE', 'ALL_CANCER', 'ALL_DIAB')	98.19578072587657
('PCD', 'RENAL_DISEASE', 'ALL_HYPERTENSION')	98.06794226867548
('CPD', 'CHF', 'DEPRESSION', 'FED', 'OBESITY', 'RENAL_DISEASE', 'VALVULAR_DISEASE', 'ALL_DIAB')	98.04480313934395
('ARRYTHMIA', 'CPD', 'CHF', 'FED', 'PCD', 'RENAL_DISEASE', 'VALVULAR_DISEASE', 'ALL_DIAB', 'ALL_HYPERTENSION')	97.87513750692521
('ARRYTHMIA', 'CPD', 'CHF', 'FED', 'HYPOTHYROIDISM', 'PVD', 'RENAL_DISEASE', 'VALVULAR_DISEASE')	97.8507454102894
('ARRYTHMIA', 'CPD', 'CHF', 'FED', 'OND', 'PCD', 'ALL_DIAB', 'ALL_HYPERTENSION')	97.82668843433832
('ARRYTHMIA', 'CPD', 'CHF', 'OBESITY', 'PVD', 'RENAL_DISEASE', 'VALVULAR_DISEASE', 'ALL_DIAB', 'ALL_HYPERTENSION')	97.80945134778588
('ARRYTHMIA', 'CPD', 'CHF', 'FED', 'PVD', 'VALVULAR_DISEASE', 'ALL_DIAB', 'ALL_HYPERTENSION')	97.4556912647086
('ARRYTHMIA', 'CPD', 'CHF', 'DEF_ANAEMIA', 'DEPRESSION', 'FED', 'PCD', 'RENAL_DISEASE', 'VALVULAR_DISEASE')	97.45195661778864
('ARRYTHMIA', 'CHF', 'FED', 'OND', 'PCD', 'RENAL_DISEASE', 'ALL_DIAB', 'ALL_HYPERTENSION')	97.34901958115783
('ARRYTHMIA', 'CPD', 'CHF', 'FED', 'PVD', 'RENAL_DISEASE', 'VALVULAR_DISEASE', 'ALL_DIAB', 'ALL_HYPERTENSION')	97.27897971309206
('ARRYTHMIA', 'CHF', 'RENAL_DISEASE', 'ALL_DIAB', 'ALL_HYPERTENSION')	97.26951850992701
('ARRYTHMIA', 'CPD', 'CHF', 'DEF_ANAEMIA', 'FED', 'OBESITY', 'PCD', 'RENAL_DISEASE', 'VALVULAR_DISEASE')	97.21092474921336
('ARRYTHMIA', 'CHF', 'DEF_ANAEMIA', 'DEPRESSION', 'OBESITY', 'RENAL_DISEASE', 'VALVULAR_DISEASE', 'ALL_DIAB', 'ALL_HYPERTENSION')	97.1204280402705
('OND', 'PARALYSIS', 'ALL_DIAB', 'ALL_HYPERTENSION')	96.87538452036134
('ARRYTHMIA', 'PARALYSIS', 'ALL_HYPERTENSION')	96.86995051762622
('ARRYTHMIA', 'CHF', 'DEF_ANAEMIA', 'FED', 'RENAL_DISEASE', 'VALVULAR_DISEASE', 'ALL_CANCER', 'ALL_DIAB')	96.83024102920407
('ARRYTHMIA', 'CPD', 'CHF', 'OND', 'PCD', 'RENAL_DISEASE', 'ALL_DIAB', 'ALL_HYPERTENSION')	96.7771273331274
('ARRYTHMIA', 'CHF', 'DEF_ANAEMIA', 'DEPRESSION', 'OND', 'PVD', 'RENAL_DISEASE', 'VALVULAR_DISEASE', 'ALL_DIAB')	96.77648526626363
('ARRYTHMIA', 'CPD', 'CHF', 'FED', 'HYPOTHYROIDISM', 'OBESITY', 'RENAL_DISEASE', 'VALVULAR_DISEASE')	96.70827556495462
('ARRYTHMIA', 'CHF', 'FED', 'PVD', 'PCD', 'RENAL_DISEASE', 'ALL_DIAB', 'ALL_HYPERTENSION')	96.44191999326145
('ARRYTHMIA', 'CPD', 'CHF', 'FED', 'PVD', 'PCD', 'VALVULAR_DISEASE', 'ALL_HYPERTENSION')	96.4028110502911
('ARRYTHMIA', 'CPD', 'CHF', 'DEF_ANAEMIA', 'FED', 'OBESITY', 'PCD', 'RENAL_DISEASE', 'VALVULAR_DISEASE', 'ALL_DIAB')	96.3772933924974
('CPD', 'CHF', 'FED', 'PVD', 'PCD', 'RENAL_DISEASE', 'VALVULAR_DISEASE', 'ALL_HYPERTENSION')	96.25794019485534
('ARRYTHMIA', 'CPD', 'CHF', 'OBESITY', 'OND', 'RENAL_DISEASE', 'VALVULAR_DISEASE', 'ALL_DIAB')	96.22788620167024
('ARRYTHMIA', 'CPD', 'CHF', 'FED', 'OBESITY', 'PVD', 'ALL_DIAB', 'ALL_HYPERTENSION')	96.09637234150864
('ARRYTHMIA', 'CPD', 'CHF', 'FED', 'OBESITY', 'RENAL_DISEASE', 'VALVULAR_DISEASE', 'ALL_DIAB', 'ALL_HYPERTENSION')	96.02653601661314
('ARRYTHMIA', 'CPD', 'CHF', 'DEF_ANAEMIA', 'FED', 'OBESITY', 'RENAL_DISEASE', 'ALL_DIAB', 'ALL_HYPERTENSION')	95.96260675611664
('CPD', 'CHF', 'DEPRESSION', 'FED', 'OBESITY', 'PVD', 'RENAL_DISEASE', 'VALVULAR_DISEASE')	95.8676488819171
('ARRYTHMIA', 'CPD', 'CHF', 'HYPOTHYROIDISM', 'PVD', 'RENAL_DISEASE', 'ALL_DIAB', 'ALL_HYPERTENSION')	95.83015103375709
('ARRYTHMIA', 'CHF', 'DEF_ANAEMIA', 'FED', 'OBESITY', 'RENAL_DISEASE', 'ALL_CANCER', 'ALL_DIAB', 'ALL_HYPERTENSION')	95.80503700257361
('ARRYTHMIA', 'CPD', 'CHF', 'DEPRESSION', 'OBESITY', 'RENAL_DISEASE', 'VALVULAR_DISEASE', 'ALL_DIAB')	95.79999097066626
('ARRYTHMIA', 'VALVULAR_DISEASE', 'ALL_DIAB', 'ALL_HYPERTENSION')	95.77239684600997
('CPD', 'VALVULAR_DISEASE', 'ALL_HYPERTENSION')	95.59015503944384
('ARRYTHMIA', 'CPD', 'CHF', 'DEF_ANAEMIA', 'PEP_ULCER', 'RENAL_DISEASE', 'VALVULAR_DISEASE', 'ALL_DIAB', 'ALL_HYPERTENSION')	95.58066855115707
('ARRYTHMIA', 'CHF', 'DEF_ANAEMIA', 'FED', 'OND', 'ALL_CANCER', 'ALL_DIAB', 'ALL_HYPERTENSION')	95.56593372911628
('ARRYTHMIA', 'CPD', 'CHF', 'DEF_ANAEMIA', 'FED', 'OBESITY', 'RENAL_DISEASE', 'ALL_DIAB')	95.54777036981038
('ARRYTHMIA', 'CPD', 'CHF', 'FED', 'HYPOTHYROIDISM', 'PVD', 'ALL_DIAB', 'ALL_HYPERTENSION')	95.52546341741876
('ARRYTHMIA', 'CHF', 'FED', 'HYPOTHYROIDISM', 'PVD', 'RENAL_DISEASE', 'ALL_DIAB', 'ALL_HYPERTENSION')	95.4871757179556
('CPD', 'CHF', 'DEPRESSION', 'FED', 'OBESITY', 'RENAL_DISEASE', 'VALVULAR_DISEASE', 'ALL_CANCER', 'ALL_DIAB')	95.45502288931202
('ARRYTHMIA', 'CPD', 'CHF', 'DEPRESSION', 'FED', 'PCD', 'RENAL_DISEASE', 'VALVULAR_DISEASE', 'ALL_HYPERTENSION')	95.36855391414201
('ARRYTHMIA', 'CPD', 'CHF', 'HYPOTHYROIDISM', 'OBESITY', 'PVD', 'VALVULAR_DISEASE', 'ALL_DIAB', 'ALL_HYPERTENSION')	95.33212985413745
