# Supplementary material for: Using hypergraphs to quantify importance of sets of diseases by healthcare resource utilisation: A retrospective cohort study
Source: PLoS One. 2023 Dec 15;18(12):e0295300. doi: 10.1371/journal.pone.0295300 (PMC10723667; doi:10.1371/journal.pone.0295300)
Supplement: S6 File — The one hundred most important diseases from the unplanned inpatient, prevalence and outpatients HRU hypergraphs combined into a single importance score. (CSV) [file pone.0295300.s006.csv]

Disease	0
('ALL_DIAB', 'ALL_HYPERTENSION')	194.3356846
('RENAL_DISEASE', 'ALL_HYPERTENSION')	183.1080589
('ARRYTHMIA', 'ALL_HYPERTENSION')	176.0674368
('CPD', 'ALL_HYPERTENSION')	166.0914371
('CHF', 'ALL_HYPERTENSION')	165.5195899
('OBESITY', 'ALL_HYPERTENSION')	162.4964087
('OND', 'ALL_HYPERTENSION')	159.1532895
('PVD', 'ALL_HYPERTENSION')	158.3133915
('VALVULAR_DISEASE', 'ALL_HYPERTENSION')	155.9700841
('FED', 'ALL_HYPERTENSION')	154.8331439
('DEPRESSION', 'ALL_HYPERTENSION')	153.5756972
('ARRYTHMIA', 'CHF', 'ALL_HYPERTENSION')	148.8306284
('DEF_ANAEMIA', 'ALL_HYPERTENSION')	145.2796593
('PARALYSIS', 'ALL_HYPERTENSION')	145.1089414
('ALL_CANCER', 'ALL_HYPERTENSION')	144.5845825
('RA', 'ALL_HYPERTENSION')	141.8852761
('PCD', 'ALL_HYPERTENSION')	139.3178343
('ARRYTHMIA', 'CPD', 'CHF', 'FED', 'OBESITY', 'RENAL_DISEASE', 'VALVULAR_DISEASE', 'ALL_CANCER', 'ALL_DIAB')	137.9569445
('ARRYTHMIA', 'CPD', 'CHF', 'FED', 'PVD', 'PCD', 'RENAL_DISEASE', 'VALVULAR_DISEASE', 'ALL_HYPERTENSION')	137.432914
('HYPOTHYROIDISM', 'ALL_HYPERTENSION')	137.3563021
('PEP_ULCER', 'ALL_HYPERTENSION')	136.0830585
('RENAL_DISEASE', 'ALL_DIAB', 'ALL_HYPERTENSION')	135.8785694
('CPD', 'CHF', 'DEPRESSION', 'FED', 'OBESITY', 'PVD', 'RENAL_DISEASE', 'VALVULAR_DISEASE')	135.7333735
('OBESITY', 'ALL_DIAB', 'ALL_HYPERTENSION')	135.4269818
('ARRYTHMIA', 'VALVULAR_DISEASE', 'ALL_HYPERTENSION')	133.3497176
('LIVER_DISEASE', 'ALL_HYPERTENSION')	132.9118226
('CPD', 'CHF', 'DEPRESSION', 'FED', 'OBESITY', 'PVD', 'RENAL_DISEASE', 'ALL_HYPERTENSION')	132.5154506
('WEIGHT_LOSS', 'ALL_HYPERTENSION')	132.1493696
('COAGULOPATHY', 'ALL_HYPERTENSION')	131.274978
('CPD', 'CHF', 'DEPRESSION', 'FED', 'OBESITY', 'PVD', 'RENAL_DISEASE', 'VALVULAR_DISEASE', 'ALL_HYPERTENSION')	130.5023365
('CHF', 'RENAL_DISEASE', 'ALL_HYPERTENSION')	130.4523075
('OND', 'PARALYSIS', 'ALL_HYPERTENSION')	130.1324998
('ARRYTHMIA', 'CHF', 'DEF_ANAEMIA', 'RENAL_DISEASE', 'RA', 'VALVULAR_DISEASE', 'ALL_DIAB', 'ALL_HYPERTENSION')	129.6296457
('ARRYTHMIA', 'CPD', 'CHF', 'FED', 'PVD', 'PCD', 'RENAL_DISEASE', 'VALVULAR_DISEASE')	129.3361154
('CHF', 'ALL_DIAB', 'ALL_HYPERTENSION')	128.9040265
('ARRYTHMIA', 'CPD', 'CHF', 'DEPRESSION', 'FED', 'OBESITY', 'RENAL_DISEASE', 'VALVULAR_DISEASE')	128.5040791
('ARRYTHMIA', 'CPD', 'CHF', 'FED', 'PVD', 'PCD', 'RENAL_DISEASE', 'ALL_HYPERTENSION')	127.7522622
('ARRYTHMIA', 'CPD', 'CHF', 'FED', 'HYPOTHYROIDISM', 'PVD', 'RENAL_DISEASE', 'ALL_DIAB', 'ALL_HYPERTENSION')	127.460845
('ARRYTHMIA', 'CPD', 'CHF', 'FED', 'PVD', 'PCD', 'VALVULAR_DISEASE', 'ALL_HYPERTENSION')	127.1770914
('ARRYTHMIA', 'CPD', 'CHF', 'DEPRESSION', 'OBESITY', 'RENAL_DISEASE', 'VALVULAR_DISEASE', 'ALL_CANCER', 'ALL_DIAB')	126.9517162
('ARRYTHMIA', 'ALL_DIAB', 'ALL_HYPERTENSION')	126.431447
('LYMPHOMA', 'ALL_HYPERTENSION')	125.86409
('ARRYTHMIA', 'CHF', 'DEF_ANAEMIA', 'RENAL_DISEASE', 'WEIGHT_LOSS', 'ALL_CANCER', 'ALL_DIAB', 'ALL_HYPERTENSION')	125.6674839
('ARRYTHMIA', 'CPD', 'CHF', 'FED', 'OBESITY', 'RENAL_DISEASE', 'ALL_CANCER', 'ALL_DIAB')	125.2898386
('ARRYTHMIA', 'CPD', 'FED', 'PVD', 'PCD', 'RENAL_DISEASE', 'VALVULAR_DISEASE', 'ALL_HYPERTENSION')	124.9844743
('ARRYTHMIA', 'CHF', 'DEF_ANAEMIA', 'DEPRESSION', 'OBESITY', 'RENAL_DISEASE', 'VALVULAR_DISEASE', 'ALL_DIAB', 'ALL_HYPERTENSION')	124.9801371
('ARRYTHMIA', 'CPD', 'CHF', 'FED', 'OBESITY', 'RENAL_DISEASE', 'VALVULAR_DISEASE', 'ALL_DIAB')	124.9198826
('ARRYTHMIA', 'CHF', 'DEF_ANAEMIA', 'FED', 'RENAL_DISEASE', 'ALL_CANCER', 'ALL_DIAB', 'ALL_HYPERTENSION')	124.5175566
('ARRYTHMIA', 'CHF', 'DEF_ANAEMIA', 'FED', 'OND', 'RENAL_DISEASE', 'ALL_CANCER', 'ALL_DIAB', 'ALL_HYPERTENSION')	124.2883897
('ARRYTHMIA', 'CPD', 'CHF', 'DEPRESSION', 'FED', 'OBESITY', 'RENAL_DISEASE', 'VALVULAR_DISEASE', 'ALL_DIAB')	124.2036409
('CPD', 'CHF', 'FED', 'PVD', 'PCD', 'RENAL_DISEASE', 'VALVULAR_DISEASE', 'ALL_HYPERTENSION')	123.936686
('BL_ANAEMIA', 'ALL_HYPERTENSION')	123.8644017
('ARRYTHMIA', 'CPD', 'CHF', 'FED', 'PCD', 'RENAL_DISEASE', 'ALL_DIAB', 'ALL_HYPERTENSION')	123.8044343
('ARRYTHMIA', 'CPD', 'CHF', 'FED', 'OBESITY', 'PVD', 'RENAL_DISEASE', 'VALVULAR_DISEASE', 'ALL_DIAB')	123.452368
('ARRYTHMIA', 'CPD', 'CHF', 'DEPRESSION', 'FED', 'OBESITY', 'PVD', 'RENAL_DISEASE', 'VALVULAR_DISEASE')	123.31948
('CPD', 'CHF', 'DEPRESSION', 'FED', 'OBESITY', 'PVD', 'RENAL_DISEASE')	123.2599281
('PVD', 'ALL_DIAB', 'ALL_HYPERTENSION')	123.171569
('ARRYTHMIA', 'CPD', 'CHF', 'OBESITY', 'RENAL_DISEASE', 'VALVULAR_DISEASE', 'ALL_CANCER', 'ALL_DIAB')	123.1427982
('CPD', 'CHF', 'FED', 'OBESITY', 'RENAL_DISEASE', 'VALVULAR_DISEASE', 'ALL_CANCER', 'ALL_DIAB')	123.0116336
('CPD', 'CHF', 'DEPRESSION', 'FED', 'OBESITY', 'RENAL_DISEASE', 'VALVULAR_DISEASE', 'ALL_CANCER')	122.8873565
('ARRYTHMIA', 'CHF', 'DEF_ANAEMIA', 'RENAL_DISEASE', 'VALVULAR_DISEASE', 'ALL_CANCER', 'ALL_DIAB', 'ALL_HYPERTENSION')	122.7642243
('ARRYTHMIA', 'CHF', 'RENAL_DISEASE', 'ALL_HYPERTENSION')	122.6498739
('ARRYTHMIA', 'CPD', 'CHF', 'FED', 'OBESITY', 'PCD', 'RENAL_DISEASE', 'VALVULAR_DISEASE')	122.5222757
('ARRYTHMIA', 'CPD', 'CHF', 'FED', 'OBESITY', 'PCD', 'RENAL_DISEASE', 'VALVULAR_DISEASE', 'ALL_DIAB')	122.4093031
('CPD', 'CHF', 'DEPRESSION', 'FED', 'OBESITY', 'RENAL_DISEASE', 'VALVULAR_DISEASE')	122.313831
('ARRYTHMIA', 'CPD', 'CHF', 'PVD', 'PCD', 'RENAL_DISEASE', 'VALVULAR_DISEASE', 'ALL_HYPERTENSION')	122.2932544
('ARRYTHMIA', 'CHF', 'DEF_ANAEMIA', 'DEPRESSION', 'RENAL_DISEASE', 'VALVULAR_DISEASE', 'ALL_DIAB', 'ALL_HYPERTENSION')	122.2092637
('ARRYTHMIA', 'CPD', 'CHF', 'DEF_ANAEMIA', 'RENAL_DISEASE', 'RA', 'ALL_HYPERTENSION')	121.6802387
('ARRYTHMIA', 'CPD', 'CHF', 'DEPRESSION', 'FED', 'OBESITY', 'PVD', 'VALVULAR_DISEASE')	121.6661779
('ARRYTHMIA', 'CPD', 'CHF', 'FED', 'OBESITY', 'RENAL_DISEASE', 'VALVULAR_DISEASE', 'ALL_CANCER')	121.5939676
('ARRYTHMIA', 'CPD', 'CHF', 'DEF_ANAEMIA', 'DEPRESSION', 'OBESITY', 'RENAL_DISEASE', 'VALVULAR_DISEASE')	121.5363016
('ARRYTHMIA', 'CPD', 'CHF', 'DEF_ANAEMIA', 'DEPRESSION', 'FED', 'PCD', 'RENAL_DISEASE', 'VALVULAR_DISEASE')	121.487699
('ARRYTHMIA', 'CPD', 'CHF', 'DEPRESSION', 'FED', 'PVD', 'RENAL_DISEASE', 'VALVULAR_DISEASE')	121.4432401
('ARRYTHMIA', 'CPD', 'CHF', 'DEPRESSION', 'OBESITY', 'PVD', 'RENAL_DISEASE', 'VALVULAR_DISEASE')	121.2360597
('CPD', 'CHF', 'DEPRESSION', 'FED', 'OBESITY', 'RENAL_DISEASE', 'VALVULAR_DISEASE', 'ALL_HYPERTENSION')	121.1104869
('ARRYTHMIA', 'CPD', 'CHF', 'DEPRESSION', 'OBESITY', 'RENAL_DISEASE', 'VALVULAR_DISEASE', 'ALL_DIAB')	120.9875581
('FED', 'RENAL_DISEASE', 'ALL_HYPERTENSION')	120.9825943
('CPD', 'CHF', 'DEPRESSION', 'FED', 'OBESITY', 'RENAL_DISEASE', 'VALVULAR_DISEASE', 'ALL_DIAB')	120.9600773
('ARRYTHMIA', 'CHF', 'FED', 'HYPOTHYROIDISM', 'PVD', 'RENAL_DISEASE', 'ALL_DIAB', 'ALL_HYPERTENSION')	120.9237647
('ARRYTHMIA', 'CHF', 'DEF_ANAEMIA', 'FED', 'RENAL_DISEASE', 'WEIGHT_LOSS', 'ALL_CANCER', 'ALL_DIAB')	120.8975729
('ARRYTHMIA', 'CPD', 'CHF', 'FED', 'OBESITY', 'PVD', 'RENAL_DISEASE', 'VALVULAR_DISEASE')	120.7972068
('ARRYTHMIA', 'CPD', 'CHF', 'DEPRESSION', 'FED', 'OBESITY', 'RENAL_DISEASE', 'VALVULAR_DISEASE', 'ALL_CANCER', 'ALL_DIAB')	120.7032431
('ARRYTHMIA', 'CPD', 'CHF', 'OBESITY', 'PCD', 'RENAL_DISEASE', 'ALL_DIAB', 'ALL_HYPERTENSION')	120.6214977
('CPD', 'CHF', 'DEPRESSION', 'FED', 'PVD', 'RENAL_DISEASE', 'VALVULAR_DISEASE', 'ALL_HYPERTENSION')	120.4974773
('ARRYTHMIA', 'CPD', 'CHF', 'FED', 'HYPOTHYROIDISM', 'PVD', 'RENAL_DISEASE', 'ALL_DIAB')	120.4591318
('ARRYTHMIA', 'CPD', 'CHF', 'DEPRESSION', 'OBESITY', 'OND', 'PVD', 'ALL_HYPERTENSION')	119.9685423
('ARRYTHMIA', 'CPD', 'CHF', 'DEF_ANAEMIA', 'FED', 'OBESITY', 'PCD', 'RENAL_DISEASE', 'VALVULAR_DISEASE')	119.9007825
('ARRYTHMIA', 'CPD', 'CHF', 'OBESITY', 'PVD', 'RENAL_DISEASE', 'VALVULAR_DISEASE', 'ALL_DIAB', 'ALL_HYPERTENSION')	119.8495517
('ARRYTHMIA', 'CPD', 'CHF', 'FED', 'OND', 'PCD', 'RENAL_DISEASE', 'ALL_DIAB', 'ALL_HYPERTENSION')	119.7946113
('CPD', 'CHF', 'DEPRESSION', 'FED', 'OBESITY', 'PVD', 'VALVULAR_DISEASE')	119.7552799
('ARRYTHMIA', 'CPD', 'CHF', 'FED', 'OBESITY', 'PVD', 'VALVULAR_DISEASE', 'ALL_DIAB', 'ALL_HYPERTENSION')	119.7054015
('ARRYTHMIA', 'CPD', 'CHF', 'DEF_ANAEMIA', 'DEPRESSION', 'FED', 'OBESITY', 'RENAL_DISEASE', 'VALVULAR_DISEASE')	119.5441174
('CPD', 'CHF', 'DEPRESSION', 'OBESITY', 'PVD', 'RENAL_DISEASE', 'VALVULAR_DISEASE', 'ALL_HYPERTENSION')	119.5298672
('ARRYTHMIA', 'CPD', 'CHF', 'DEF_ANAEMIA', 'HYPOTHYROIDISM', 'OBESITY', 'ALL_DIAB', 'ALL_HYPERTENSION')	119.3611131
('ARRYTHMIA', 'CHF', 'DEF_ANAEMIA', 'FED', 'RENAL_DISEASE', 'WEIGHT_LOSS', 'ALL_CANCER', 'ALL_DIAB', 'ALL_HYPERTENSION')	119.1171107
('ARRYTHMIA', 'CPD', 'CHF', 'FED', 'RENAL_DISEASE', 'VALVULAR_DISEASE', 'ALL_CANCER', 'ALL_DIAB')	118.9476842
('CPD', 'CHF', 'DEPRESSION', 'FED', 'OBESITY', 'PVD', 'RENAL_DISEASE', 'VALVULAR_DISEASE', 'WEIGHT_LOSS', 'ALL_CANCER')	118.9154107
('ARRYTHMIA', 'RENAL_DISEASE', 'ALL_HYPERTENSION')	118.909058
('ARRYTHMIA', 'CPD', 'FED', 'OBESITY', 'RENAL_DISEASE', 'VALVULAR_DISEASE', 'ALL_CANCER', 'ALL_DIAB')	118.8704113
('ARRYTHMIA', 'CPD', 'CHF', 'FED', 'HYPOTHYROIDISM', 'OBESITY', 'RENAL_DISEASE', 'VALVULAR_DISEASE')	118.8170755
